# Supplementary material for: Machine-learning algorithms based on personalized pathways for a novel predictive model for the diagnosis of hepatocellular carcinoma
Source: BMC Bioinformatics. 2022 Jun 23;23:248. doi: 10.1186/s12859-022-04805-9 (PMC9219178; doi:10.1186/s12859-022-04805-9)
Supplement: Supplementary file 8 — Additional file 8: Table S1. Comparison of the diagnostic efficiency of different diagnostic models. [file 12859_2022_4805_MOESM8_ESM.xls]

## Sheet: Sheet1
Additional file 8: Table S1 Comparison of the diagnostic efficiency of different diagnostic models
Ref (PMID)	Training set					Validation set				Method
	dataset	AUROC	specificity	sensitivity		dataset	AUROC	specificity	sensitivity
Tang,2021(34603786)	TCGA	0.928	0.88	0.84		ICGC	0.95	0.9257	0.8571	logistic regression
Lu,2021(34235075)	TCGA-GTEX	0.996	0.972	0.969		ICGC	0.867			SVM+lasso+ logistic regression
						GSE14520	0.895
Zhang,2021(34147096)	TCGA	0.973				GSE54503	0.971			logistic regression
						GSE157341	0.88
Zhang,2020(32887635)	TCGA	0.986	0.92	0.94		ICGC	0.962	0.94	0.9	logistic regression
						Lishui Cohort	0.964	0.92	0.92
PMID: PubMed Unique Identifier; SVM: support vector machine
