# Supplementary material for: Machine-learning algorithms based on personalized pathways for a novel predictive model for the diagnosis of hepatocellular carcinoma
Source: BMC Bioinformatics. 2022 Jun 23;23:248. doi: 10.1186/s12859-022-04805-9 (PMC9219178; doi:10.1186/s12859-022-04805-9)
Supplement: Supplementary file 9 — Additional file 9: Table S2. g:Profiler enrichment result. [file 12859_2022_4805_MOESM9_ESM.xls]

## Sheet: gProfiler enrichment result
Additional file 9 Table S2 g:Profiler enrichment result
source	term_name	term_id	adjusted_p_value	negative_log10_of_adjusted_p_value	term_size	query_size	intersection_size	effective_domain_size	intersections
KEGG	Cytokine-cytokine receptor interaction	KEGG:04060	3.07e-137	136.513	293	700	193	8014	TNF,CXCL12,CCL4,PPBP,PF4,CXCR4,IL2,IL2RG,CXCL1,IL6,CCR3,CXCL10,IL4,CXCL2,CCR1,IL2RA,CCL5,CXCR3,CCL20,CXCL11,CXCL9,CCR4,IL10,CX3CR1,CCR8,CCL19,CXCL6,IL2RB,CCL16,CXCR6,CCL25,CCR9,CCR10,CXCL5,CXCL3,CXCL13,CCL27,CCL21,CCR7,CCL13,CCL1,CX3CL1,IL1B,CSF2,TGFB1,CD40LG,IL5,IL13,CD4,IL3,TGFB3,CCL11,CSF2RA,CSF2RB,IL7R,TNFRSF1B,XCL2,XCL1,XCR1,IL3RA,IL5RA,IL1A,FAS,TNFRSF1A,NGFR,TGFB2,IFNAR1,IFNB1,IFNG,CD40,TNF…
KEGG	Pathways in cancer	KEGG:05200	3.57e-97	96.4475	529	700	216	8014	PIK3CA,PIK3R1,TP53,MAPK1,MAPK3,EP300,HRAS,GNB1,JUN,AKT1,PIK3R2,GNGT1,CREBBP,NRAS,AGT,KRAS,GNAI1,MAPK8,RELA,PIK3CB,CXCL12,BDKRB2,PIK3R3,RHOA,FOS,CXCR4,EGFR,IL2,EDN1,JAK3,CTNNB1,IL2RG,EGF,IL6,CDC42,TRAF6,ESR1,VEGFA,RB1,IL4,IL2RA,CASP8,PDGFB,CCND1,PTEN,MAP2K1,MYC,IL2RB,PTGER3,SP1,CDKN1A,HGF,E2F1,PIK3CD,IGF1,GNAQ,BIRC3,RAF1,FGF2,IKBKG,IKBKB,CHUK,MDM2,NFKBIA,MAP2K2,CASP3,CDKN1B,TGFB1,PML,CDK4,PRKCA,BC…
KEGG	JAK-STAT signaling pathway	KEGG:04630	1.14e-74	73.944	162	700	108	8014	PIK3CA,PIK3R1,EP300,HRAS,AKT1,PIK3R2,CREBBP,PIK3CB,PIK3R3,EGFR,IL2,JAK3,IL2RG,EGF,IL6,IL4,IL2RA,PDGFB,CCND1,IL10,MYC,IL2RB,CDKN1A,PIK3CD,RAF1,CSF2,IL5,IL13,BCL2,AKT2,PDGFRB,IL3,AKT3,CSF2RA,CSF2RB,IL7R,IL3RA,IL5RA,CCND3,CCND2,IFNAR1,IFNB1,IFNG,BCL2L1,IL6ST,PDGFRA,EPO,IFNAR2,IFNA2,IFNA21,IFNA17,IFNA4,IFNA14,IFNA10,IFNA8,IFNA6,IFNA16,IFNA7,IL12B,LEP,MCL1,IL12RB1,IL4R,IL7,PIAS3,IL6R,IL15,IL12A,GH1,PD…
KEGG	PI3K-Akt signaling pathway	KEGG:04151	1.35e-73	72.8706	353	700	156	8014	PIK3CA,PIK3R1,TP53,MAPK1,MAPK3,HRAS,GNB1,AKT1,PIK3R2,GNGT1,NRAS,KRAS,RELA,PIK3CB,PIK3R3,ITGB3,EGFR,IL2,JAK3,IL2RG,EGF,IL6,VEGFA,IL4,IL2RA,PDGFB,CCND1,PTEN,MAP2K1,ATF2,MYC,IL2RB,CDKN1A,HGF,PPP2R5D,PIK3CD,IGF1,RAF1,FGF2,IKBKG,IKBKB,CHUK,MDM2,MAP2K2,CDKN1B,YWHAE,CDK4,PRKCA,BCL2L11,PIK3CG,FGF23,CREB1,THBS1,BCL2,AKT2,ITGA2B,PDGFRB,IL3,TLR4,CCNE1,AKT3,CDK6,FGFR1,MYB,IL7R,RBL2,IL3RA,NGFR,CCND3,CCND2,FGF…
KEGG	Melanoma	KEGG:05218	2.08e-68	67.6826	72	700	69	8014	PIK3CA,PIK3R1,TP53,MAPK1,MAPK3,HRAS,AKT1,PIK3R2,NRAS,KRAS,PIK3CB,PIK3R3,EGFR,EGF,RB1,PDGFB,CCND1,PTEN,MAP2K1,CDKN1A,HGF,E2F1,PIK3CD,IGF1,RAF1,FGF2,MDM2,MAP2K2,CDK4,FGF23,AKT2,CDKN2A,PDGFRB,AKT3,CDK6,FGFR1,CDH1,FGF16,FGF9,FGF3,FGF18,FGF7,FGF6,FGF22,FGF20,FGF4,FGF1,IGF1R,MET,E2F3,BRAF,E2F2,PDGFRA,BAD,BAX,ARAF,GADD45A,MITF,BAK1,PDGFA,DDB2,GADD45B,GADD45G,PDGFD,PDGFC,FGF8,FGF5,FGF21,FGF17
KEGG	Hematopoietic cell lineage	KEGG:04640	3.7e-60	59.4317	95	700	75	8014	TNF,ITGB3,IL6,IL4,IL2RA,CD3G,IL1B,CD3D,CSF2,IL5,HLA-DRA,HLA-DRB1,CD4,ITGA2B,IL3,CD3E,CSF2RA,IL7R,ITGAM,CD36,IL3RA,IL5RA,IL1A,KIT,CD44,CD14,KITLG,FCGR1A,EPO,ITGA6,ITGA3,IL1R1,TFRC,CD8B,CD8A,CSF1,ITGA2,CD19,CD33,IL4R,IL7,IL6R,ITGA4,GP1BA,FLT3,CD55,CSF3,CD2,ITGA5,EPOR,FLT3LG,THPO,CSF1R,CD5,IL1R2,GP5,GP9,ANPEP,CD34,CD1D,CD1C,CD1B,CD1A,IL11RA,IL11,FCER2,CD7,DNTT,CSF3R,CD9,CD38,CD24,CR2,CR1,MME
KEGG	Viral protein interaction with cytokine and cytokine receptor	KEGG:04061	9.09e-57	56.0417	98	700	74	8014	TNF,CXCL12,CCL4,PPBP,PF4,CXCR4,IL2,IL2RG,CXCL1,IL6,CCR3,CXCL10,CXCL2,CCR1,IL2RA,CCL5,CXCR3,CCL20,CXCL11,CXCL9,CCR4,IL10,CX3CR1,CCR8,CCL19,CXCL6,IL2RB,CCL16,CCL25,CCR9,CCR10,CXCL5,CXCL3,CXCL13,CCL27,CCL21,CCR7,CCL13,CCL1,CX3CL1,CCL11,TNFRSF1B,XCL2,XCL1,XCR1,TNFRSF1A,TNFSF10,CCL2,IL6ST,IL18,LTA,TNFRSF10B,CSF1,TNFSF14,LTBR,IL6R,IL10RB,IL18R1,IL20RA,CSF1R,TNFRSF10D,TNFRSF10C,IL18RAP,IL22RA1,IL10RA,CC…
KEGG	Hepatitis B	KEGG:05161	2.29e-54	53.6394	161	700	92	8014	PIK3CA,PIK3R1,TP53,MAPK1,MAPK3,EP300,HRAS,JUN,AKT1,PIK3R2,CREBBP,NRAS,MAPK14,KRAS,MAPK8,RELA,PIK3CB,TNF,PIK3R3,FOS,JAK3,IL6,TRAF6,RB1,MAP3K7,MAP3K1,CASP8,MAP2K1,ATF2,MYC,CDKN1A,E2F1,PIK3CD,RAF1,PCNA,IKBKG,IKBKB,CHUK,NFKBIA,MAP2K2,CASP3,TGFB1,PRKCA,MAP2K6,BID,CREB1,IRAK1,BCL2,AKT2,TLR4,NFATC1,CCNE1,TGFB3,MAP2K3,MYD88,AKT3,FAS,CCNA1,MAP2K4,TGFB2,IFNAR1,IFNB1,MMP9,E2F3,BRAF,TLR2,CASP10,E2F2,CCNE2,FA…
KEGG	Human cytomegalovirus infection	KEGG:05163	2.41e-49	48.6179	223	700	103	8014	PIK3CA,PIK3R1,TP53,MAPK1,MAPK3,HRAS,GNB1,AKT1,PIK3R2,GNGT1,NRAS,MAPK14,KRAS,GNAI1,RELA,PIK3CB,TNF,CXCL12,PIK3R3,RHOA,CCL4,ITGB3,CXCR4,EGFR,CTNNB1,IL6,CCR3,VEGFA,RB1,CCR1,CCL5,CASP8,CCND1,MAP2K1,ATF2,MYC,PTGER3,CX3CL1,IL1B,SP1,CDKN1A,E2F1,PIK3CD,GNAQ,RAF1,IKBKG,IKBKB,CHUK,MDM2,NFKBIA,MAP2K2,CASP3,CDK4,PRKCA,PLCB1,MAP2K6,BID,CREB1,PLCB2,PLCB3,PTGER1,AKT2,CDKN2A,PLCB4,NFATC1,AKT3,CDK6,HLA-A,FAS,TNFR…
KEGG	Measles	KEGG:05162	2.71e-47	46.5665	139	700	80	8014	PIK3CA,PIK3R1,TP53,JUN,AKT1,PIK3R2,MAPK8,RELA,PIK3CB,PIK3R3,FOS,IL2,JAK3,IL2RG,IL6,TRAF6,MAP3K7,IL2RA,CASP8,CCND1,CD3G,IL2RB,IL1B,PIK3CD,CD3D,IKBKG,IKBKB,CHUK,NFKBIA,CASP3,CDKN1B,CDK4,BID,HSPA8,IRAK1,BCL2,AKT2,TLR4,CCNE1,MYD88,AKT3,CDK6,CD3E,IL1A,FAS,CCND3,CCND2,IFNAR1,IFNB1,TP73,HSPA1A,BCL2L1,TLR2,CCNE2,FASLG,BAD,IFNAR2,BAX,APAF1,IFNA2,IFNA21,IFNA17,IFNA4,IFNA14,IFNA10,IFNA8,IFNA6,IFNA16,IFNA7,I…
KEGG	Epstein-Barr virus infection	KEGG:05169	3.86e-47	46.4137	198	700	95	8014	PIK3CA,PIK3R1,TP53,JUN,AKT1,PIK3R2,MAPK14,MAPK8,RELA,PIK3CB,TNF,PIK3R3,JAK3,IL6,TRAF6,RB1,CXCL10,MAP3K7,CASP8,CCND1,CD3G,MYC,CDKN1A,E2F1,PIK3CD,CD3D,IKBKG,IKBKB,CHUK,MDM2,NFKBIA,CASP3,CDKN1B,CDK4,BCL2L11,MAP2K6,PLCG2,BID,MAP3K14,HLA-DRA,HLA-DRB1,IRAK1,BCL2,AKT2,CCNE1,MAP2K3,MYD88,HDAC2,NCOR2,AKT3,CDK6,HLA-A,CD3E,BTK,FAS,CCNA1,MAP2K4,CCND3,CCND2,IFNAR1,IFNB1,CD40,CD44,E2F3,TLR2,E2F2,CCNE2,IFNAR2,B…
KEGG	Kaposi sarcoma-associated herpesvirus infection	KEGG:05167	4.28e-47	46.3687	194	700	94	8014	PIK3CA,PIK3R1,TP53,MAPK1,MAPK3,EP300,HRAS,GNB1,JUN,AKT1,PIK3R2,GNGT1,CREBBP,NRAS,MAPK14,KRAS,MAPK8,RELA,PIK3CB,PIK3R3,FOS,CTNNB1,CXCL1,IL6,CCR3,VEGFA,RB1,CXCL2,CCR1,CASP8,CCR4,PDGFB,CCND1,CCR8,MAP2K1,MYC,CXCL3,CDKN1A,E2F1,PIK3CD,RAF1,FGF2,IKBKG,IKBKB,CHUK,NFKBIA,CSF2,MAP2K2,CASP3,CDK4,MAP2K6,PLCG2,BID,PIK3CG,CREB1,AKT2,NFATC1,AKT3,CDK6,HLA-A,FAS,TNFRSF1A,MAP2K4,IFNAR1,IFNB1,E2F3,E2F2,HIF1A,IL6ST,…
KEGG	Lipid and atherosclerosis	KEGG:05417	2.21e-45	44.6558	214	700	97	8014	PIK3CA,PIK3R1,TP53,MAPK1,MAPK3,HRAS,JUN,AKT1,PIK3R2,NRAS,MAPK14,KRAS,MAPK8,RELA,PIK3CB,TNF,PIK3R3,RHOA,FOS,CXCL1,IL6,CDC42,TRAF6,CXCL2,MAP3K7,CCL5,CASP8,CXCL3,IL1B,PIK3CD,IKBKG,IKBKB,CHUK,NFKBIA,CASP3,PRKCA,PLCB1,MAP2K6,BID,CD40LG,HSPA8,PLCB2,PLCB3,IRAK1,BCL2,AKT2,TLR4,PLCB4,NFATC1,MAP2K3,MYD88,AKT3,CD36,FAS,TNFRSF1A,MAP2K4,IFNB1,CD40,MMP9,HSPA1A,BCL2L1,TLR2,CD14,TNFSF10,CCL2,FASLG,BAD,LY96,BAX,I…
KEGG	Human T-cell leukemia virus 1 infection	KEGG:05166	2.99e-45	44.5244	219	700	98	8014	PIK3CA,PIK3R1,TP53,MAPK1,MAPK3,EP300,HRAS,JUN,AKT1,PIK3R2,CREBBP,NRAS,KRAS,MAPK8,RELA,PIK3CB,TNF,LCK,PIK3R3,FOS,IL2,JAK3,IL2RG,IL6,RB1,MAP3K1,IL2RA,CCND1,CD3G,PTEN,MAP2K1,ATF2,MYC,IL2RB,CDKN1A,E2F1,PIK3CD,CD3D,IKBKG,IKBKB,CHUK,NFKBIA,CSF2,MAP2K2,TGFB1,CDK4,CREB1,MAP3K14,HLA-DRA,HLA-DRB1,CD4,AKT2,CDKN2A,CCNB2,NFATC1,ATM,CCNE1,TGFB3,AKT3,HLA-A,CD3E,TNFRSF1A,CCNA1,MAP2K4,CCND3,CCND2,TGFB2,CD40,E2F3,…
KEGG	MAPK signaling pathway	KEGG:04010	7.91e-42	41.1018	294	700	110	8014	TP53,MAPK1,MAPK3,HRAS,JUN,AKT1,NRAS,MAPK14,KRAS,MAPK8,RELA,TNF,FOS,EGFR,EGF,CDC42,TRAF6,VEGFA,MAP3K7,MAP3K1,PDGFB,MAP2K1,ATF2,MYC,IL1B,HGF,IGF1,RAF1,FGF2,IKBKG,IKBKB,CHUK,MAP2K2,CASP3,TGFB1,PRKCA,MAP2K6,FGF23,HSPA8,MAP3K14,IRAK1,AKT2,PDGFRB,NFATC1,TGFB3,MAP2K3,MYD88,AKT3,FGFR1,IL1A,FAS,TNFRSF1A,NGFR,MAP2K4,FGF16,FGF9,FGF3,FGF18,FGF7,FGF6,FGF22,FGF20,FGF4,FGF1,TGFB2,KIT,VEGFC,IGF1R,MET,MAP4K4,HSPA…
KEGG	Toll-like receptor signaling pathway	KEGG:04620	8.77e-41	40.0568	102	700	64	8014	PIK3CA,PIK3R1,MAPK1,MAPK3,JUN,AKT1,PIK3R2,MAPK14,MAPK8,RELA,PIK3CB,TNF,PIK3R3,CCL4,FOS,IL6,TRAF6,CXCL10,MAP3K7,CCL5,CXCL11,CASP8,CXCL9,MAP2K1,IL1B,PIK3CD,IKBKG,IKBKB,CHUK,NFKBIA,MAP2K2,MAP2K6,IRAK1,AKT2,TLR4,MAP2K3,MYD88,AKT3,TOLLIP,MAP2K4,IFNAR1,IFNB1,CD40,SPP1,TLR2,CD14,IRF5,IFNAR2,LY96,IFNA2,IFNA21,IFNA17,IFNA4,IFNA14,IFNA10,IFNA8,IFNA6,IFNA16,IFNA7,IL12B,TLR3,TLR6,IL12A,TLR7
KEGG	Prostate cancer	KEGG:05215	1.31e-37	36.8828	97	700	60	8014	PIK3CA,PIK3R1,TP53,MAPK1,MAPK3,EP300,HRAS,AKT1,PIK3R2,CREBBP,NRAS,KRAS,RELA,PIK3CB,PIK3R3,EGFR,CTNNB1,EGF,RB1,PDGFB,CCND1,PTEN,MAP2K1,CDKN1A,E2F1,PIK3CD,IGF1,RAF1,IKBKG,IKBKB,CHUK,MDM2,NFKBIA,MAP2K2,CDKN1B,CREB1,BCL2,AKT2,PDGFRB,CCNE1,AKT3,FGFR1,IGF1R,MMP9,E2F3,BRAF,PLAU,E2F2,CCNE2,PDGFRA,BAD,ARAF,TCF7L2,LEF1,CASP9,PDGFA,PDGFD,TGFA,IL1R2,PDGFC
KEGG	p53 signaling pathway	KEGG:04115	3.38e-37	36.4712	73	700	52	8014	TP53,CASP8,CCND1,PTEN,CCNB1,CDKN1A,IGF1,MDM2,CASP3,CDK4,BID,SFN,THBS1,BCL2,CDKN2A,CCNB2,ATM,CCNE1,CDK6,FAS,CCND3,CCND2,TP73,BCL2L1,SERPINE1,CCNE2,CHEK1,BAX,CHEK2,APAF1,IGFBP3,TNFRSF10B,BBC3,CYCS,ATR,GADD45A,PMAIP1,TSC2,CASP9,RRM2,DDB2,GADD45B,GADD45G,MDM4,RCHY1,TP53I3,GTSE1,PPM1D,STEAP3,SIAH1,CCNG1,PERP
KEGG	Inositol phosphate metabolism	KEGG:00562	3.38e-37	36.4712	73	700	52	8014	PIK3CA,PIK3CB,PTEN,INPP5D,PIK3CD,INPPL1,PLCB1,PLCG2,PIK3CG,OCRL,PLCB2,PLCB3,PLCB4,INPP4B,INPP4A,PIP5K1A,PIP5K1C,SYNJ1,SYNJ2,PIP5K1B,CDIPT,PIK3C2A,ITPKB,ITPKC,ITPKA,ITPK1,PIK3C2G,INPP5B,INPP1,PIK3C2B,MINPP1,INPP5A,IMPA1,IMPA2,PLCE1,PLCD1,PLCH2,PLCH1,PIK3C3,MTM1,ISYNA1,ALDH6A1,INPP5E,MTMR14,MTMR3,IPPK,MTMR6,MTMR8,MTMR1,MTMR2,MTMR4,MTMR7
KEGG	AGE-RAGE signaling pathway in diabetic complications	KEGG:04933	1.67e-36	35.7767	100	700	60	8014	PIK3CA,PIK3R1,MAPK1,MAPK3,HRAS,JUN,AKT1,PIK3R2,NRAS,AGT,MAPK14,KRAS,MAPK8,RELA,PIK3CB,TNF,PIK3R3,EDN1,IL6,CDC42,VEGFA,CCND1,IL1B,PIK3CD,CASP3,CDKN1B,TGFB1,CDK4,PRKCA,PLCB1,PLCG2,PLCB2,PLCB3,BCL2,AKT2,PLCB4,NFATC1,TGFB3,AKT3,IL1A,TGFB2,VEGFC,CCL2,VEGFB,SERPINE1,EGR1,BAX,COL4A3,COL1A2,COL4A1,COL4A4,COL4A2,COL4A5,COL4A6,MMP2,TGFBR2,TGFBR1,PIM1,PLCE1,PLCD1
KEGG	Chagas disease	KEGG:05142	3.79e-36	35.4212	101	700	60	8014	PIK3CA,PIK3R1,MAPK1,MAPK3,JUN,AKT1,PIK3R2,MAPK14,GNAI1,MAPK8,RELA,PIK3CB,TNF,BDKRB2,PIK3R3,FOS,IL2,IL6,TRAF6,CCL5,CASP8,CD3G,IL10,IL1B,PIK3CD,GNAQ,CD3D,IKBKG,IKBKB,CHUK,NFKBIA,TGFB1,PLCB1,PLCB2,PLCB3,IRAK1,AKT2,TLR4,PLCB4,TGFB3,MYD88,AKT3,CD3E,FAS,TNFRSF1A,MAP2K4,TGFB2,IFNB1,IFNG,TLR2,CCL2,SERPINE1,FASLG,IL12B,TGFBR2,TLR6,TGFBR1,IL12A,IFNGR1,IFNGR2
KEGG	Chemokine signaling pathway	KEGG:04062	5.06e-36	35.2961	190	700	82	8014	PIK3CA,PIK3R1,MAPK1,MAPK3,HRAS,GNB1,AKT1,PIK3R2,GNGT1,NRAS,KRAS,GNAI1,RELA,PIK3CB,CXCL12,PIK3R3,RHOA,CCL4,PPBP,PF4,CXCR4,JAK3,CXCL1,CDC42,CCR3,CXCL10,CXCL2,CCR1,CCL5,CXCR3,CCL20,CXCL11,CXCL9,CCR4,CX3CR1,CCR8,CCL19,MAP2K1,CXCL6,CCL16,CXCR6,CCL25,CCR9,CCR10,CXCL5,CXCL3,CXCL13,CCL27,CCL21,CCR7,CCL13,CCL1,CX3CL1,PIK3CD,GNAQ,RAF1,IKBKG,IKBKB,CHUK,NFKBIA,PLCB1,PLCG2,PIK3CG,PLCB2,PLCB3,AKT2,PLCB4,AKT3,C…
KEGG	Chronic myeloid leukemia	KEGG:05220	9.14e-36	35.0391	76	700	52	8014	PIK3CA,PIK3R1,TP53,MAPK1,MAPK3,HRAS,AKT1,PIK3R2,NRAS,KRAS,RELA,PIK3CB,PIK3R3,RB1,CCND1,MAP2K1,MYC,CDKN1A,E2F1,PIK3CD,RAF1,IKBKG,IKBKB,CHUK,MDM2,NFKBIA,MAP2K2,CDKN1B,TGFB1,CDK4,ABL1,AKT2,CDKN2A,TGFB3,HDAC2,AKT3,CDK6,TGFB2,E2F3,BRAF,BCL2L1,E2F2,BAD,BAX,ARAF,GADD45A,TGFBR2,TGFBR1,BAK1,DDB2,GADD45B,GADD45G
KEGG	Colorectal cancer	KEGG:05210	1.7e-35	34.7697	86	700	55	8014	PIK3CA,PIK3R1,TP53,MAPK1,MAPK3,HRAS,JUN,AKT1,PIK3R2,NRAS,KRAS,MAPK8,PIK3CB,PIK3R3,RHOA,FOS,EGFR,CTNNB1,EGF,CCND1,MAP2K1,MYC,CDKN1A,PIK3CD,RAF1,MAP2K2,CASP3,TGFB1,BCL2L11,BCL2,AKT2,TGFB3,AKT3,TGFB2,BRAF,BAD,BAX,ARAF,BBC3,MSH2,TCF7L2,LEF1,CYCS,GADD45A,TGFBR2,PMAIP1,TGFBR1,BAK1,CASP9,APC,DDB2,GADD45B,GADD45G,MLH1,TGFA
KEGG	Tuberculosis	KEGG:05152	2.12e-35	34.6734	175	700	78	8014	MAPK1,MAPK3,EP300,AKT1,CREBBP,MAPK14,MAPK8,RELA,TNF,RHOA,IL6,TRAF6,CASP8,IL10,IL1B,RAF1,CASP3,TGFB1,BID,CREB1,HLA-DRA,HLA-DRB1,IRAK1,BCL2,AKT2,TLR4,TGFB3,MYD88,AKT3,ITGAM,IL1A,TNFRSF1A,TGFB2,IFNB1,IFNG,CEBPB,TLR2,CD14,CASP10,FCGR1A,BAD,CIITA,BAX,CTSD,IL18,APAF1,IFNA2,IFNA21,IFNA17,IFNA4,IFNA14,IFNA10,IFNA8,IFNA6,IFNA16,IFNA7,IL12B,CYCS,TLR6,CASP9,IL12A,PPP3CA,IFNGR1,NFYC,NFYA,NFYB,IL23A,IL10RB,PI…
KEGG	Influenza A	KEGG:05164	5e-34	33.3008	168	700	75	8014	PIK3CA,PIK3R1,MAPK1,MAPK3,EP300,AKT1,PIK3R2,CREBBP,RELA,PIK3CB,TNF,PIK3R3,IL6,CXCL10,CCL5,CASP8,MAP2K1,IL1B,PIK3CD,RAF1,IKBKG,IKBKB,CHUK,NFKBIA,MAP2K2,CASP3,PML,CDK4,PRKCA,BID,HLA-DRA,HLA-DRB1,AKT2,TLR4,MYD88,AKT3,CDK6,IL1A,FAS,TNFRSF1A,CCND3,IFNAR1,IFNB1,IFNG,TNFSF10,CCL2,FASLG,IFNAR2,CIITA,BAX,IL18,APAF1,IFNA2,IFNA21,IFNA17,IFNA4,IFNA14,IFNA10,IFNA8,IFNA6,IFNA16,IFNA7,TNFRSF10B,IL12B,CASP1,CYCS…
KEGG	Breast cancer	KEGG:05224	6.47e-34	33.189	147	700	70	8014	PIK3CA,PIK3R1,TP53,MAPK1,MAPK3,HRAS,JUN,AKT1,PIK3R2,NRAS,KRAS,PIK3CB,PIK3R3,FOS,EGFR,CTNNB1,EGF,ESR1,RB1,CCND1,PTEN,MAP2K1,MYC,SP1,CDKN1A,E2F1,PIK3CD,IGF1,RAF1,FGF2,MAP2K2,CDK4,FGF23,AKT2,AKT3,CDK6,FGFR1,FGF16,FGF9,FGF3,FGF18,FGF7,FGF6,FGF22,FGF20,FGF4,FGF1,KIT,IGF1R,E2F3,BRAF,TNFSF11,E2F2,BAX,ARAF,FLT4,TCF7L2,LEF1,GADD45A,BAK1,APC,HES1,DDB2,GADD45B,WNT1,GADD45G,FGF8,FGF5,FGF21,FGF17
KEGG	TNF signaling pathway	KEGG:04668	9.92e-34	33.0036	112	700	61	8014	PIK3CA,PIK3R1,MAPK1,MAPK3,JUN,AKT1,PIK3R2,MAPK14,MAPK8,RELA,PIK3CB,TNF,PIK3R3,FOS,EDN1,CXCL1,IL6,CXCL10,CXCL2,MAP3K7,CCL5,CCL20,CASP8,MAP2K1,CXCL6,ATF2,CXCL5,CXCL3,CX3CL1,IL1B,PIK3CD,BIRC3,IKBKG,IKBKB,CHUK,NFKBIA,CSF2,CASP3,MAP2K6,CREB1,MAP3K14,AKT2,MAP2K3,AKT3,TNFRSF1B,FAS,TNFRSF1A,MAP2K4,IFNB1,VEGFC,MMP9,CEBPB,CASP10,CCL2,JUNB,LTA,CSF1,IL15,PTGS2,IL18R1,LIF
KEGG	Pancreatic cancer	KEGG:05212	4.72e-33	32.3258	76	700	50	8014	PIK3CA,PIK3R1,TP53,MAPK1,MAPK3,AKT1,PIK3R2,KRAS,MAPK8,RELA,PIK3CB,PIK3R3,EGFR,EGF,CDC42,VEGFA,RB1,CCND1,MAP2K1,CDKN1A,E2F1,PIK3CD,RAF1,IKBKG,IKBKB,CHUK,TGFB1,CDK4,AKT2,CDKN2A,TGFB3,AKT3,CDK6,TGFB2,E2F3,BRAF,BCL2L1,E2F2,BAD,BAX,ARAF,GADD45A,TGFBR2,TGFBR1,BAK1,CASP9,DDB2,GADD45B,GADD45G,TGFA
KEGG	Gastric cancer	KEGG:05226	1.15e-32	31.9382	148	700	69	8014	PIK3CA,PIK3R1,TP53,MAPK1,MAPK3,HRAS,AKT1,PIK3R2,NRAS,KRAS,PIK3CB,PIK3R3,EGFR,CTNNB1,EGF,RB1,CCND1,MAP2K1,MYC,CDKN1A,HGF,E2F1,PIK3CD,RAF1,FGF2,MAP2K2,CDKN1B,TGFB1,FGF23,BCL2,AKT2,CCNE1,TGFB3,AKT3,CDH1,FGF16,FGF9,FGF3,FGF18,FGF7,FGF6,FGF22,FGF20,FGF4,FGF1,TGFB2,MET,E2F3,BRAF,E2F2,CCNE2,BAX,ARAF,TCF7L2,LEF1,GADD45A,TGFBR2,TGFBR1,BAK1,APC,DDB2,GADD45B,WNT1,GADD45G,MLH1,FGF8,FGF5,FGF21,FGF17
KEGG	Human immunodeficiency virus 1 infection	KEGG:05170	3.74e-32	31.4267	210	700	82	8014	PIK3CA,PIK3R1,MAPK1,MAPK3,HRAS,GNB1,JUN,AKT1,PIK3R2,GNGT1,NRAS,MAPK14,KRAS,GNAI1,MAPK8,RELA,PIK3CB,TNF,PIK3R3,FOS,CXCR4,TRAF6,MAP3K7,CASP8,CD3G,MAP2K1,CCNB1,PIK3CD,GNAQ,RAF1,CD3D,IKBKG,IKBKB,CHUK,NFKBIA,MAP2K2,CASP3,PRKCA,MAP2K6,PLCG2,BID,CD4,IRAK1,BCL2,AKT2,CCNB2,TLR4,NFATC1,ATM,MAP2K3,MYD88,AKT3,HLA-A,CD3E,TNFRSF1B,FAS,TNFRSF1A,IFNB1,BCL2L1,TLR2,FASLG,CHEK1,BAD,BAX,IFNA2,IFNA21,IFNA17,IFNA4,IFN…
KEGG	Hepatitis C	KEGG:05160	1.33e-31	30.8757	157	700	70	8014	PIK3CA,PIK3R1,TP53,MAPK1,MAPK3,HRAS,AKT1,PIK3R2,NRAS,KRAS,RELA,PIK3CB,TNF,PIK3R3,EGFR,CTNNB1,EGF,TRAF6,RB1,CXCL10,CASP8,CCND1,MAP2K1,MYC,CDKN1A,E2F1,PIK3CD,RAF1,IKBKG,IKBKB,CHUK,NFKBIA,MAP2K2,CASP3,YWHAE,CDK4,BID,AKT2,AKT3,PPARA,CDK6,FAS,TNFRSF1A,IFNAR1,IFNB1,IFNG,E2F3,BRAF,E2F2,FASLG,BAD,IFNAR2,BAX,ARAF,APAF1,IFNA2,IFNA21,IFNA17,IFNA4,IFNA14,IFNA10,IFNA8,IFNA6,IFNA16,IFNA7,CYCS,TLR3,EIF2AK2,BAK1…
KEGG	Glioma	KEGG:05214	7.72e-31	30.1126	75	700	48	8014	PIK3CA,PIK3R1,TP53,MAPK1,MAPK3,HRAS,AKT1,PIK3R2,NRAS,KRAS,PIK3CB,PIK3R3,EGFR,EGF,RB1,PDGFB,CCND1,PTEN,MAP2K1,CDKN1A,E2F1,PIK3CD,IGF1,RAF1,MDM2,MAP2K2,CDK4,PRKCA,PLCG2,AKT2,CDKN2A,PDGFRB,AKT3,CDK6,IGF1R,E2F3,BRAF,E2F2,PDGFRA,BAX,ARAF,GADD45A,BAK1,PDGFA,DDB2,GADD45B,GADD45G,TGFA
KEGG	Small cell lung cancer	KEGG:05222	8.08e-31	30.0925	92	700	53	8014	PIK3CA,PIK3R1,TP53,AKT1,PIK3R2,RELA,PIK3CB,PIK3R3,TRAF6,RB1,CCND1,PTEN,MYC,CDKN1A,E2F1,PIK3CD,BIRC3,IKBKG,IKBKB,CHUK,NFKBIA,CASP3,CDKN1B,CDK4,BCL2,AKT2,ITGA2B,CCNE1,AKT3,CDK6,E2F3,BCL2L1,E2F2,CCNE2,ITGA6,ITGA3,BAX,COL4A3,APAF1,COL4A1,COL4A4,COL4A2,COL4A5,ITGA2,CYCS,COL4A6,GADD45A,BAK1,PTGS2,CASP9,DDB2,GADD45B,GADD45G
KEGG	Osteoclast differentiation	KEGG:04380	3.94e-30	29.4047	125	700	61	8014	PIK3CA,PIK3R1,MAPK1,MAPK3,JUN,AKT1,PIK3R2,MAPK14,MAPK8,RELA,PIK3CB,TNF,LCK,PIK3R3,ITGB3,FOS,TRAF6,MAP3K7,MAP2K1,IL1B,PIK3CD,IKBKG,IKBKB,CHUK,NFKBIA,TGFB1,MAP2K6,PLCG2,CREB1,MAP3K14,AKT2,NFATC1,AKT3,BTK,IL1A,TNFRSF1A,TGFB2,IFNAR1,IFNB1,IFNG,TNFSF11,FCGR1A,IFNAR2,JUNB,IL1R1,SPI1,TNFRSF11A,CSF1,BLNK,JUND,MITF,TGFBR2,TGFBR1,FOSB,PPP3CA,IFNGR1,FOSL1,CSF1R,FOSL2,IFNGR2,TNFRSF11B
KEGG	Rap1 signaling pathway	KEGG:04015	1.42e-29	28.8466	210	700	79	8014	PIK3CA,PIK3R1,MAPK1,MAPK3,HRAS,AKT1,PIK3R2,NRAS,MAPK14,KRAS,GNAI1,PIK3CB,PIK3R3,RHOA,ITGB3,EGFR,CTNNB1,EGF,CDC42,VEGFA,PDGFB,MAP2K1,HGF,PIK3CD,IGF1,GNAQ,RAF1,FGF2,MAP2K2,PRKCA,PLCB1,MAP2K6,FGF23,PLCB2,PLCB3,THBS1,AKT2,ITGA2B,PDGFRB,PLCB4,MAP2K3,AKT3,FGFR1,CDH1,ITGAM,NGFR,FGF16,FGF9,FGF3,FGF18,FGF7,FGF6,FGF22,FGF20,FGF4,FGF1,KIT,VEGFC,IGF1R,MET,BRAF,KDR,VEGFB,KITLG,PDGFRA,CSF1,FLT4,FLT1,PDGFA,EPHA…
KEGG	Cellular senescence	KEGG:04218	5.83e-29	28.2342	156	700	67	8014	PIK3CA,PIK3R1,TP53,MAPK1,MAPK3,HRAS,AKT1,PIK3R2,NRAS,MAPK14,KRAS,RELA,PIK3CB,PIK3R3,IL6,RB1,CCND1,PTEN,MAP2K1,MYC,CCNB1,CDKN1A,E2F1,PIK3CD,RAF1,MDM2,MAP2K2,TGFB1,CDK4,MAP2K6,E2F4,AKT2,CDKN2A,CCNB2,NFATC1,ATM,CCNE1,TGFB3,MAP2K3,AKT3,CDK6,HLA-A,RBL2,IL1A,CCNA1,CCND3,CCND2,TGFB2,E2F3,E2F2,SERPINE1,CCNE2,CHEK1,ETS1,CHEK2,IGFBP3,ATR,GADD45A,TGFBR2,TSC2,NFATC3,TGFBR1,PPP3CA,GADD45B,HIPK2,GADD45G,PPID
KEGG	Endometrial cancer	KEGG:05213	7.43e-29	28.1291	58	700	41	8014	PIK3CA,PIK3R1,TP53,MAPK1,MAPK3,HRAS,AKT1,PIK3R2,NRAS,KRAS,PIK3CB,PIK3R3,EGFR,CTNNB1,EGF,CCND1,PTEN,MAP2K1,MYC,CDKN1A,PIK3CD,RAF1,MAP2K2,AKT2,AKT3,CDH1,BRAF,BAD,BAX,ARAF,TCF7L2,LEF1,GADD45A,BAK1,CASP9,APC,DDB2,GADD45B,ELK1,GADD45G,MLH1
KEGG	Human papillomavirus infection	KEGG:05165	1.13e-28	27.9451	331	700	100	8014	PIK3CA,PIK3R1,TP53,MAPK1,MAPK3,EP300,HRAS,AKT1,PIK3R2,CREBBP,NRAS,KRAS,RELA,PIK3CB,TNF,PIK3R3,ITGB3,EGFR,CTNNB1,EGF,CDC42,VEGFA,RB1,CASP8,CCND1,PTEN,MAP2K1,CDKN1A,E2F1,PPP2R5D,PIK3CD,RAF1,IKBKG,IKBKB,CHUK,MDM2,MAP2K2,CASP3,CDKN1B,CDK4,CREB1,THBS1,AKT2,ITGA2B,PDGFRB,ATM,CCNE1,HDAC2,AKT3,CDK6,HLA-A,RBL2,FAS,TNFRSF1A,CCNA1,CCND3,CCND2,IFNAR1,IFNB1,SPP1,CCNE2,FASLG,ITGA6,BAD,IFNAR2,ITGA3,BAX,COL4A3,I…
KEGG	Ras signaling pathway	KEGG:04014	1.16e-28	27.9348	231	700	82	8014	PIK3CA,PIK3R1,MAPK1,MAPK3,HRAS,GNB1,AKT1,PIK3R2,GNGT1,NRAS,KRAS,MAPK8,RELA,PIK3CB,PIK3R3,RHOA,EGFR,EGF,CDC42,VEGFA,PDGFB,MAP2K1,HGF,PIK3CD,IGF1,RAF1,FGF2,IKBKG,IKBKB,CHUK,MAP2K2,PRKCA,PLCG2,FGF23,ABL1,AKT2,PDGFRB,AKT3,FGFR1,NGFR,FGF16,FGF9,FGF3,FGF18,FGF7,FGF6,FGF22,FGF20,FGF4,FGF1,KIT,VEGFC,IGF1R,MET,BCL2L1,KDR,VEGFB,KITLG,PDGFRA,FASLG,BAD,ETS1,CSF1,FLT4,ZAP70,ETS2,FLT1,PDGFA,FLT3,EPHA2,PLCE1,EL…
KEGG	Non-small cell lung cancer	KEGG:05223	3.55e-28	27.4496	72	700	45	8014	PIK3CA,PIK3R1,TP53,MAPK1,MAPK3,HRAS,AKT1,PIK3R2,NRAS,KRAS,PIK3CB,PIK3R3,EGFR,JAK3,EGF,RB1,CCND1,MAP2K1,CDKN1A,HGF,E2F1,PIK3CD,RAF1,MAP2K2,CDK4,PRKCA,PLCG2,AKT2,CDKN2A,AKT3,CDK6,MET,E2F3,BRAF,E2F2,BAD,BAX,ARAF,GADD45A,BAK1,CASP9,DDB2,GADD45B,GADD45G,TGFA
KEGG	Toxoplasmosis	KEGG:05145	5.31e-28	27.2746	109	700	55	8014	MAPK1,MAPK3,AKT1,MAPK14,GNAI1,MAPK8,RELA,TNF,TRAF6,MAP3K7,CASP8,IL10,BIRC3,IKBKG,IKBKB,CHUK,NFKBIA,CASP3,TGFB1,MAP2K6,CD40LG,PIK3CG,HSPA8,HLA-DRA,HLA-DRB1,IRAK1,BCL2,AKT2,TLR4,TGFB3,MAP2K3,MYD88,AKT3,TNFRSF1A,TGFB2,IFNG,CD40,HSPA1A,BCL2L1,TLR2,ITGA6,BAD,CIITA,LY96,PIK3R5,IL12B,CYCS,HSPA1B,CASP9,IL12A,IFNGR1,ALOX5,IL10RB,IL10RA,IFNGR2
KEGG	NF-kappa B signaling pathway	KEGG:04064	9.09e-28	27.0414	102	700	53	8014	RELA,TNF,CXCL12,LCK,CCL4,CXCL1,TRAF6,CXCL2,MAP3K7,CCL19,CXCL3,CCL21,CCL13,IL1B,BIRC3,UBE2I,IKBKG,IKBKB,CHUK,NFKBIA,PLCG2,CD40LG,MAP3K14,IRAK1,BCL2,TLR4,ATM,MYD88,BTK,TNFRSF1A,CD40,PLAU,BCL2L1,CD14,TNFSF11,LY96,IL1R1,LTA,TNFRSF11A,ZAP70,TNFSF14,BLNK,GADD45A,LTB,LTBR,CSNK2A1,BCL2A1,PTGS2,GADD45B,GADD45G,EDA2R,EDA,EDAR
KEGG	Acute myeloid leukemia	KEGG:05221	1.39e-27	26.8574	67	700	43	8014	PIK3CA,PIK3R1,MAPK1,MAPK3,HRAS,AKT1,PIK3R2,NRAS,KRAS,RELA,PIK3CB,PIK3R3,CCND1,MAP2K1,MYC,PIK3CD,RAF1,IKBKG,IKBKB,CHUK,CSF2,MAP2K2,PML,AKT2,IL3,AKT3,ITGAM,CCNA1,CEBPA,KIT,BRAF,CD14,FCGR1A,BAD,ARAF,SPI1,TCF7L2,LEF1,BCL2A1,MPO,FLT3,PIM1,CSF1R
KEGG	Phosphatidylinositol signaling system	KEGG:04070	5.32e-27	26.2739	97	700	51	8014	PIK3CA,PIK3R1,PIK3R2,PIK3CB,PIK3R3,PTEN,INPP5D,PIK3CD,INPPL1,PRKCA,PLCB1,PLCG2,OCRL,PLCB2,PLCB3,PLCB4,INPP4B,INPP4A,PIP5K1A,PIP5K1C,SYNJ1,SYNJ2,PIP5K1B,CDIPT,PIK3C2A,ITPKB,ITPKC,ITPKA,ITPK1,PIK3C2G,INPP5B,INPP1,PIK3C2B,INPP5A,IMPA1,IMPA2,IMPAD1,PLCE1,PLCD1,PIK3C3,MTM1,INPP5E,MTMR14,MTMR3,IPPK,MTMR6,MTMR8,MTMR1,MTMR2,MTMR4,MTMR7
KEGG	Apoptosis	KEGG:04210	8.7e-27	26.0605	135	700	60	8014	PIK3CA,PIK3R1,TP53,MAPK1,MAPK3,HRAS,JUN,AKT1,PIK3R2,NRAS,KRAS,MAPK8,RELA,PIK3CB,TNF,PIK3R3,FOS,CASP8,MAP2K1,PIK3CD,BIRC3,RAF1,IKBKG,IKBKB,CHUK,NFKBIA,MAP2K2,CASP3,BCL2L11,BID,MAP3K14,BCL2,AKT2,IL3,ATM,AKT3,CSF2RB,IL3RA,FAS,TNFRSF1A,BCL2L1,TNFSF10,CASP10,FASLG,BAD,BAX,CTSD,APAF1,TNFRSF10B,BBC3,CYCS,GADD45A,MCL1,PMAIP1,BCL2A1,BAK1,CASP9,GADD45B,CASP6,GADD45G
KEGG	T cell receptor signaling pathway	KEGG:04660	2.01e-26	25.6959	103	700	52	8014	PIK3CA,PIK3R1,MAPK1,MAPK3,HRAS,JUN,AKT1,PIK3R2,NRAS,MAPK14,KRAS,MAPK8,RELA,PIK3CB,TNF,LCK,PIK3R3,RHOA,FOS,IL2,CDC42,IL4,MAP3K7,CD3G,IL10,MAP2K1,PIK3CD,RAF1,CD3D,IKBKG,IKBKB,CHUK,NFKBIA,CSF2,MAP2K2,CDK4,CD40LG,IL5,MAP3K14,CD4,AKT2,NFATC1,AKT3,CD3E,IFNG,PTPRC,CD8B,CD8A,ZAP70,NFATC3,PPP3CA,ICOS
KEGG	PD-L1 expression and PD-1 checkpoint pathway in cancer	KEGG:05235	5.17e-26	25.2866	89	700	48	8014	PIK3CA,PIK3R1,MAPK1,MAPK3,HRAS,JUN,AKT1,PIK3R2,NRAS,MAPK14,KRAS,RELA,PIK3CB,LCK,PIK3R3,FOS,EGFR,EGF,TRAF6,CD3G,PTEN,MAP2K1,PIK3CD,RAF1,CD3D,IKBKG,IKBKB,CHUK,NFKBIA,MAP2K2,MAP2K6,CD4,AKT2,TLR4,NFATC1,MAP2K3,MYD88,AKT3,CD3E,IFNG,TLR2,HIF1A,ZAP70,NFATC3,CSNK2A1,PPP3CA,IFNGR1,IFNGR2
KEGG	FoxO signaling pathway	KEGG:04068	9.64e-26	25.0161	131	700	58	8014	PIK3CA,PIK3R1,MAPK1,MAPK3,EP300,HRAS,AKT1,PIK3R2,CREBBP,NRAS,MAPK14,KRAS,MAPK8,PIK3CB,PIK3R3,EGFR,EGF,IL6,CCND1,IL10,PTEN,MAP2K1,CCNB1,CDKN1A,PIK3CD,IGF1,RAF1,IKBKB,CHUK,MDM2,MAP2K2,CDKN1B,TGFB1,BCL2L11,AKT2,CCNB2,ATM,TGFB3,AKT3,IL7R,RBL2,CCND2,TGFB2,IGF1R,BRAF,TNFSF10,PRMT1,FASLG,ARAF,BCL6,GADD45A,TGFBR2,TGFBR1,NLK,GADD45B,PRKAB1,GADD45G,PLK3
KEGG	EGFR tyrosine kinase inhibitor resistance	KEGG:01521	1.06e-25	24.9736	79	700	45	8014	PIK3CA,PIK3R1,MAPK1,MAPK3,HRAS,AKT1,PIK3R2,NRAS,KRAS,PIK3CB,PIK3R3,EGFR,EGF,IL6,VEGFA,PDGFB,PTEN,MAP2K1,HGF,PIK3CD,IGF1,RAF1,FGF2,MAP2K2,PRKCA,BCL2L11,PLCG2,BCL2,AKT2,PDGFRB,AKT3,IGF1R,MET,BRAF,BCL2L1,KDR,PDGFRA,BAD,BAX,ARAF,IL6R,PDGFA,PDGFD,TGFA,PDGFC
KEGG	IL-17 signaling pathway	KEGG:04657	4.54e-24	23.3426	92	700	47	8014	MAPK1,MAPK3,JUN,MAPK14,MAPK8,RELA,TNF,FOS,CXCL1,IL6,TRAF6,CXCL10,IL4,CXCL2,MAP3K7,CCL20,CASP8,CXCL6,CXCL5,CXCL3,IL1B,IKBKG,IKBKB,CHUK,NFKBIA,CSF2,CASP3,IL5,IL13,CCL11,IFNG,MMP9,CEBPB,CCL2,JUND,IL17A,PTGS2,FOSB,FOSL1,CSF3,MMP1,IL17RA,IL17RB,CCL7,IL25,IL17B,CCL17
KEGG	Alcoholic liver disease	KEGG:04936	1.65e-23	22.7814	142	700	58	8014	AKT1,MAPK14,MAPK8,RELA,TNF,CTNNB1,CXCL1,IL6,TRAF6,CXCL2,MAP3K7,CASP8,CCND1,CXCL3,IL1B,IKBKG,IKBKB,CHUK,NFKBIA,CASP3,MAP2K6,MAP3K14,IRAK1,AKT2,TLR4,MAP2K3,MYD88,AKT3,PPARA,FAS,TNFRSF1A,MAP2K4,IFNB1,CD14,FASLG,LY96,IFNA2,IFNA21,IFNA17,IFNA4,IFNA14,IFNA10,IFNA8,IFNA6,IFNA16,IFNA7,IL12B,TCF7L2,LEF1,IL17A,IL12A,PRKAB1,IL17RA,ALDH3A2,ALDH2,ALDH1B1,ALDH7A1,ALDH9A1
KEGG	Inflammatory bowel disease	KEGG:05321	3.53e-23	22.4516	62	700	38	8014	JUN,RELA,TNF,IL2,IL2RG,IL6,IL4,IL10,IL1B,TGFB1,IL5,IL13,HLA-DRA,HLA-DRB1,TLR4,NFATC1,TGFB3,IL1A,TGFB2,IFNG,TLR2,GATA3,IL18,IL12B,IL12RB1,IL4R,IL17A,IL12A,IFNGR1,IL12RB2,MAF,IL23A,IL18R1,IL18RAP,IL21R,IL21,IL22,IFNGR2
KEGG	Focal adhesion	KEGG:04510	5.16e-23	22.2873	200	700	69	8014	PIK3CA,PIK3R1,MAPK1,MAPK3,HRAS,JUN,AKT1,PIK3R2,MAPK8,PIK3CB,PIK3R3,RHOA,ITGB3,EGFR,CTNNB1,EGF,CDC42,VEGFA,PDGFB,CCND1,PTEN,MAP2K1,HGF,PIK3CD,IGF1,BIRC3,RAF1,PRKCA,THBS1,BCL2,AKT2,ITGA2B,PDGFRB,PIP5K1A,AKT3,PIP5K1C,CCND3,CCND2,PIP5K1B,SPP1,VEGFC,IGF1R,MET,BRAF,KDR,VEGFB,PDGFRA,ITGA6,BAD,ITGA3,COL4A3,COL1A2,COL4A1,COL4A4,COL4A2,COL4A5,FLT4,RELN,ITGA2,COL4A6,CAV1,ITGA4,IBSP,FLT1,PDGFA,ITGA5,ELK1,PDG…
KEGG	Th17 cell differentiation	KEGG:04659	7.59e-23	22.1196	105	700	49	8014	MAPK1,MAPK3,JUN,MAPK14,MAPK8,RELA,LCK,FOS,IL2,JAK3,IL2RG,IL6,IL4,IL2RA,CD3G,IL2RB,IL1B,CD3D,IKBKG,IKBKB,CHUK,NFKBIA,TGFB1,HLA-DRA,HLA-DRB1,CD4,NFATC1,CD3E,IFNG,GATA3,HIF1A,IL6ST,IL1R1,ZAP70,IL1RAP,IL12RB1,IL4R,IL17A,TGFBR2,IL6R,NFATC3,TGFBR1,PPP3CA,IFNGR1,IL23A,IL21R,IL21,IL22,IFNGR2
KEGG	Endocrine resistance	KEGG:01522	3.03e-22	21.5193	95	700	46	8014	PIK3CA,PIK3R1,TP53,MAPK1,MAPK3,HRAS,JUN,AKT1,PIK3R2,NRAS,MAPK14,KRAS,MAPK8,PIK3CB,PIK3R3,FOS,EGFR,ESR1,RB1,CCND1,MAP2K1,SP1,CDKN1A,E2F1,PIK3CD,IGF1,RAF1,MDM2,MAP2K2,CDKN1B,CDK4,BCL2,AKT2,CDKN2A,AKT3,IGF1R,MMP9,E2F3,BRAF,E2F2,CARM1,BAD,NCOR1,BAX,ARAF,MMP2
KEGG	Yersinia infection	KEGG:05135	5.63e-22	21.2495	136	700	55	8014	PIK3CA,PIK3R1,MAPK1,MAPK3,JUN,AKT1,PIK3R2,MAPK14,MAPK8,RELA,PIK3CB,TNF,LCK,PIK3R3,RHOA,FOS,IL2,IL6,CDC42,TRAF6,MAP3K7,IL10,MAP2K1,IL1B,PIK3CD,GNAQ,IKBKG,IKBKB,CHUK,NFKBIA,MAP2K2,MAP2K6,CD4,IRAK1,AKT2,TLR4,NFATC1,PIP5K1A,MAP2K3,MYD88,AKT3,PIP5K1C,MAP2K4,PIP5K1B,IFNB1,CCL2,IL18,CD8B,CD8A,CASP1,ZAP70,NFATC3,ITGA4,PYCARD,ITGA5
KEGG	Hepatocellular carcinoma	KEGG:05225	7.33e-22	21.1347	166	700	61	8014	PIK3CA,PIK3R1,TP53,MAPK1,MAPK3,HRAS,AKT1,PIK3R2,NRAS,KRAS,PIK3CB,PIK3R3,EGFR,CTNNB1,RB1,CCND1,PTEN,MAP2K1,MYC,CDKN1A,HGF,E2F1,PIK3CD,RAF1,MAP2K2,TGFB1,CDK4,PRKCA,PLCG2,AKT2,CDKN2A,TGFB3,AKT3,CDK6,TGFB2,IGF1R,MET,E2F3,BRAF,BCL2L1,E2F2,BAD,BAX,SMARCA4,ARAF,TCF7L2,LEF1,GADD45A,TGFBR2,HMOX1,TGFBR1,BAK1,SMARCA2,APC,DDB2,GADD45B,WNT1,ELK1,GADD45G,TGFA,GSTM1
KEGG	Primary immunodeficiency	KEGG:05340	9.58e-21	20.0187	37	700	28	8014	LCK,JAK3,IL2RG,CD3D,IKBKG,CD40LG,CD4,CD3E,BTK,IL7R,CD40,PTPRC,CIITA,CD8B,CD8A,ZAP70,BLNK,CD19,CD79A,RFXANK,RFX5,RFXAP,DCLRE1C,TAP2,TAP1,TNFRSF13B,UNG,ICOS
KEGG	Relaxin signaling pathway	KEGG:04926	1.23e-20	19.9114	129	700	52	8014	PIK3CA,PIK3R1,MAPK1,MAPK3,HRAS,GNB1,JUN,AKT1,PIK3R2,GNGT1,NRAS,MAPK14,KRAS,GNAI1,MAPK8,RELA,PIK3CB,PIK3R3,FOS,EGFR,EDN1,VEGFA,MAP2K1,ATF2,PIK3CD,RAF1,NFKBIA,MAP2K2,TGFB1,PRKCA,PLCB1,CREB1,PLCB2,PLCB3,AKT2,PLCB4,AKT3,MAP2K4,VEGFC,MMP9,VEGFB,COL4A3,COL1A2,COL4A1,COL4A4,COL4A2,COL4A5,COL4A6,MMP2,TGFBR2,TGFBR1,MMP1
KEGG	Bladder cancer	KEGG:05219	3.97e-20	19.4013	41	700	29	8014	TP53,MAPK1,MAPK3,HRAS,NRAS,KRAS,EGFR,EGF,VEGFA,RB1,CCND1,MAP2K1,MYC,CDKN1A,E2F1,RAF1,MDM2,MAP2K2,CDK4,THBS1,CDKN2A,CDH1,MMP9,E2F3,BRAF,E2F2,ARAF,MMP2,MMP1
KEGG	Amoebiasis	KEGG:05146	7.3e-20	19.1364	101	700	45	8014	PIK3CA,PIK3R1,PIK3R2,RELA,PIK3CB,TNF,PIK3R3,CXCL1,IL6,CXCL2,IL10,CXCL3,IL1B,PIK3CD,GNAQ,CSF2,CASP3,TGFB1,PRKCA,PLCB1,PLCB2,PLCB3,TLR4,PLCB4,TGFB3,ITGAM,TGFB2,IFNG,TLR2,CD14,IL1R1,COL4A3,COL1A2,COL4A1,COL4A4,COL4A2,COL4A5,IL12B,COL4A6,IL12A,IL1R2,CD1D,CD1C,CD1B,CD1A
KEGG	Proteoglycans in cancer	KEGG:05205	2.58e-19	18.5881	205	700	65	8014	PIK3CA,PIK3R1,TP53,MAPK1,MAPK3,HRAS,AKT1,PIK3R2,NRAS,MAPK14,KRAS,PIK3CB,TNF,PIK3R3,RHOA,ITGB3,EGFR,CTNNB1,CDC42,ESR1,VEGFA,CCND1,MAP2K1,MYC,CDKN1A,HGF,PIK3CD,IGF1,RAF1,FGF2,MDM2,MAP2K2,CASP3,TGFB1,PRKCA,PLCG2,THBS1,AKT2,TLR4,AKT3,FGFR1,FAS,IQGAP1,TGFB2,IGF1R,MET,MMP9,CD44,BRAF,PLAU,KDR,TLR2,HIF1A,FASLG,ARAF,COL1A2,IL12B,ITGA2,MMP2,CAV1,DDX5,PLCE1,ITGA5,WNT1,ELK1
KEGG	C-type lectin receptor signaling pathway	KEGG:04625	3.18e-19	18.4978	104	700	45	8014	PIK3CA,PIK3R1,MAPK1,MAPK3,HRAS,JUN,AKT1,PIK3R2,NRAS,MAPK14,KRAS,MAPK8,RELA,PIK3CB,TNF,PIK3R3,RHOA,IL2,IL6,CASP8,IL10,IL1B,PIK3CD,RAF1,IKBKG,IKBKB,CHUK,MDM2,NFKBIA,PLCG2,MAP3K14,AKT2,NFATC1,AKT3,IL12B,CASP1,NFATC3,PYCARD,PTGS2,IL12A,PPP3CA,IL23A,PLK3,CCL22,CCL17
KEGG	Thyroid hormone signaling pathway	KEGG:04919	1.29e-18	17.8891	121	700	48	8014	PIK3CA,PIK3R1,TP53,MAPK1,MAPK3,EP300,HRAS,AKT1,PIK3R2,CREBBP,NRAS,KRAS,PIK3CB,PIK3R3,ITGB3,CTNNB1,ESR1,CCND1,MAP2K1,MYC,PIK3CD,RAF1,MDM2,MAP2K2,PRKCA,PLCB1,PLCG2,PLCB2,PLCB3,AKT2,PLCB4,HDAC2,AKT3,HIF1A,BAD,NCOR1,FXYD2,TSC2,CASP9,PLCE1,PLCD1,ATP1B1,ATP1B3,ATP1B2,ATP1A3,ATP1A2,ATP1A1,ATP1B4
KEGG	Fluid shear stress and atherosclerosis	KEGG:05418	3.22e-18	17.4926	138	700	51	8014	PIK3CA,PIK3R1,TP53,JUN,AKT1,PIK3R2,MAPK14,MAPK8,RELA,PIK3CB,TNF,PIK3R3,RHOA,ITGB3,FOS,EDN1,CTNNB1,VEGFA,MAP3K7,PDGFB,IL1B,PIK3CD,IKBKG,IKBKB,CHUK,MAP2K6,BCL2,AKT2,ITGA2B,AKT3,IL1A,TNFRSF1A,MAP2K4,IFNG,MMP9,KDR,CCL2,IL1R1,MMP2,ACVR2A,CAV1,BMPR2,ACVR1,HMOX1,ACVR2B,BMPR1A,PDGFA,DUSP1,BMPR1B,IL1R2,GSTM1
KEGG	Renal cell carcinoma	KEGG:05211	8.13e-18	17.09	68	700	35	8014	PIK3CA,PIK3R1,MAPK1,MAPK3,EP300,HRAS,JUN,AKT1,PIK3R2,CREBBP,NRAS,KRAS,PIK3CB,PIK3R3,CDC42,VEGFA,PDGFB,MAP2K1,CDKN1A,HGF,PIK3CD,RAF1,MAP2K2,TGFB1,AKT2,TGFB3,AKT3,TGFB2,MET,BRAF,HIF1A,BAD,ETS1,ARAF,TGFA
KEGG	Th1 and Th2 cell differentiation	KEGG:04658	1.01e-17	16.9939	89	700	40	8014	MAPK1,MAPK3,JUN,MAPK14,MAPK8,RELA,LCK,FOS,IL2,JAK3,IL2RG,IL4,IL2RA,CD3G,IL2RB,CD3D,IKBKG,IKBKB,CHUK,NFKBIA,IL5,IL13,HLA-DRA,HLA-DRB1,CD4,NFATC1,CD3E,IFNG,GATA3,IL12B,ZAP70,IL12RB1,IL4R,NFATC3,IL12A,PPP3CA,IFNGR1,IL12RB2,MAF,IFNGR2
KEGG	Natural killer cell mediated cytotoxicity	KEGG:04650	2.08e-17	16.6825	123	700	47	8014	PIK3CA,PIK3R1,MAPK1,MAPK3,HRAS,PIK3R2,NRAS,KRAS,PIK3CB,TNF,LCK,PIK3R3,MAP2K1,PIK3CD,RAF1,CSF2,MAP2K2,CASP3,PRKCA,PLCG2,BID,NFATC1,HLA-A,FAS,IFNAR1,IFNB1,IFNG,BRAF,TNFSF10,FASLG,IFNAR2,ARAF,IFNA2,IFNA21,IFNA17,IFNA4,IFNA14,IFNA10,IFNA8,IFNA6,IFNA16,IFNA7,TNFRSF10B,ZAP70,PPP3CA,IFNGR1,IFNGR2
KEGG	Fc epsilon RI signaling pathway	KEGG:04664	5.01e-17	16.3005	67	700	34	8014	PIK3CA,PIK3R1,MAPK1,MAPK3,HRAS,AKT1,PIK3R2,NRAS,MAPK14,KRAS,MAPK8,PIK3CB,TNF,PIK3R3,IL4,MAP2K1,INPP5D,PIK3CD,RAF1,CSF2,MAP2K2,PRKCA,MAP2K6,PLCG2,IL5,IL13,AKT2,IL3,MAP2K3,AKT3,BTK,MAP2K4,ALOX5,ALOX5AP
KEGG	Platinum drug resistance	KEGG:01524	9.02e-17	16.0446	72	700	35	8014	PIK3CA,PIK3R1,TP53,MAPK1,MAPK3,AKT1,PIK3R2,PIK3CB,PIK3R3,CASP8,CDKN1A,PIK3CD,BIRC3,MDM2,CASP3,BID,BCL2,AKT2,CDKN2A,ATM,AKT3,FAS,BCL2L1,FASLG,BAD,BAX,APAF1,BBC3,MSH2,CYCS,PMAIP1,BAK1,CASP9,MLH1,GSTM1
KEGG	HIF-1 signaling pathway	KEGG:04066	1.82e-16	15.74	109	700	43	8014	PIK3CA,PIK3R1,MAPK1,MAPK3,EP300,AKT1,PIK3R2,CREBBP,RELA,PIK3CB,PIK3R3,EGFR,EDN1,EGF,IL6,VEGFA,MAP2K1,CDKN1A,PIK3CD,IGF1,MAP2K2,CDKN1B,PRKCA,PLCG2,BCL2,AKT2,TIMP1,TLR4,AKT3,TF,IFNG,IGF1R,HIF1A,SERPINE1,EPO,TFRC,LTBR,IL6R,HMOX1,FLT1,IFNGR1,IFNGR2,NPPA
KEGG	Salmonella infection	KEGG:05132	2.66e-16	15.5749	249	700	68	8014	PIK3CA,MAPK1,MAPK3,HRAS,JUN,AKT1,MAPK14,MAPK8,RELA,PIK3CB,TNF,RHOA,FOS,CTNNB1,IL6,CDC42,TRAF6,MAP3K7,CASP8,MAP2K1,MYC,IL1B,PIK3CD,BIRC3,RAF1,IKBKG,IKBKB,CHUK,NFKBIA,MAP2K2,CASP3,DYNLL1,DYNC1H1,MAP2K6,PIK3CG,IRAK1,BCL2,AKT2,TLR4,MAP2K3,MYD88,AKT3,TNFRSF1A,MAP2K4,PIK3C2A,TLR2,CD14,TNFSF10,PTPRC,LY96,BAX,IL18,DCTN2,DCTN1,DCTN3,PIK3C2G,TNFRSF10B,DCTN6,CASP1,TCF7L2,LEF1,CYCS,PIK3C2B,TLR6,PYCARD,BAK1,P…
KEGG	Leishmaniasis	KEGG:05140	9.14e-16	15.0392	72	700	34	8014	MAPK1,MAPK3,JUN,MAPK14,RELA,TNF,FOS,TRAF6,IL4,MAP3K7,IL10,IL1B,NFKBIA,TGFB1,HLA-DRA,HLA-DRB1,IRAK1,TLR4,TGFB3,MYD88,ITGAM,IL1A,TGFB2,IFNG,TLR2,FCGR1A,IL12B,ITGA4,PTGS2,IL12A,IFNGR1,ELK1,IFNGR2,CR1
KEGG	B cell receptor signaling pathway	KEGG:04662	3.77e-15	14.4232	79	700	35	8014	PIK3CA,PIK3R1,MAPK1,MAPK3,HRAS,JUN,AKT1,PIK3R2,NRAS,KRAS,RELA,PIK3CB,PIK3R3,FOS,MAP2K1,INPP5D,PIK3CD,RAF1,IKBKG,IKBKB,CHUK,NFKBIA,MAP2K2,INPPL1,PLCG2,AKT2,NFATC1,AKT3,BTK,BLNK,CD19,CD79A,NFATC3,PPP3CA,CR2
KEGG	Cell cycle	KEGG:04110	1.67e-14	13.7771	126	700	44	8014	TP53,EP300,CREBBP,RB1,CCND1,MYC,CCNB1,CDKN1A,TFDP1,E2F1,PCNA,MDM2,CDKN1B,TGFB1,YWHAE,CDK4,ABL1,SFN,E2F4,CDKN2A,CCNB2,ATM,CCNE1,TGFB3,HDAC2,CDK6,RBL2,CCNA1,CCND3,CCND2,TGFB2,E2F3,E2F2,CDC6,CCNE2,CHEK1,CHEK2,ATR,GADD45A,MCM4,MCM5,MAD1L1,GADD45B,GADD45G
KEGG	Rheumatoid arthritis	KEGG:05323	3.04e-14	13.5172	88	700	36	8014	JUN,TNF,CXCL12,FOS,CXCL1,IL6,VEGFA,CXCL2,CCL5,CCL20,CXCL6,CXCL5,CXCL3,IL1B,CSF2,TGFB1,HLA-DRA,HLA-DRB1,TLR4,TGFB3,IL1A,TGFB2,IFNG,TLR2,TNFSF11,CCL2,IL18,TNFRSF11A,CSF1,LTB,IL17A,IL15,FLT1,IL23A,MMP1,IL11
KEGG	Viral carcinogenesis	KEGG:05203	3.5e-14	13.4558	202	700	57	8014	PIK3CA,PIK3R1,TP53,MAPK1,MAPK3,EP300,HRAS,JUN,PIK3R2,CREBBP,NRAS,KRAS,RELA,PIK3CB,PIK3R3,RHOA,JAK3,CDC42,CCR3,RB1,CASP8,CCR4,CCND1,CCR8,ATF2,CDKN1A,PIK3CD,IKBKG,MDM2,NFKBIA,CASP3,CDKN1B,YWHAE,CDK4,CREB1,CDKN2A,CCNE1,HDAC2,CDK6,HLA-A,RBL2,CCNA1,CCND3,CCND2,HDAC5,IL6ST,CCNE2,CHEK1,BAD,SND1,BAX,LTBR,EIF2AK2,MAD1L1,PMAIP1,BAK1,RANBP1
KEGG	Regulation of actin cytoskeleton	KEGG:04810	5.38e-14	13.2689	216	700	59	8014	PIK3CA,PIK3R1,MAPK1,MAPK3,HRAS,PIK3R2,NRAS,KRAS,PIK3CB,CXCL12,BDKRB2,PIK3R3,RHOA,ITGB3,CXCR4,EGFR,EGF,CDC42,PDGFB,MAP2K1,PIK3CD,RAF1,FGF2,MAP2K2,FGF23,ITGA2B,PDGFRB,PIP5K1A,FGFR1,PIP5K1C,ITGAM,IQGAP1,PIP5K1B,FGF16,FGF9,FGF3,FGF18,FGF7,FGF6,FGF22,FGF20,FGF4,FGF1,BRAF,PDGFRA,ITGA6,ITGA3,ARAF,ITGA2,ITGA4,PDGFA,APC,ITGA5,PDGFD,PDGFC,FGF8,FGF5,FGF21,FGF17
KEGG	Growth hormone synthesis, secretion and action	KEGG:04935	5.4e-14	13.268	119	700	42	8014	PIK3CA,PIK3R1,MAPK1,MAPK3,EP300,HRAS,AKT1,PIK3R2,CREBBP,NRAS,MAPK14,KRAS,GNAI1,MAPK8,PIK3CB,PIK3R3,FOS,MAP3K1,MAP2K1,ATF2,PIK3CD,IGF1,GNAQ,RAF1,MAP2K2,PRKCA,PLCB1,MAP2K6,PLCG2,CREB1,PLCB2,PLCB3,AKT2,PLCB4,MAP2K3,AKT3,MAP2K4,JUNB,IGFBP3,GH1,GHR,GH2
KEGG	Chemical carcinogenesis - receptor activation	KEGG:05207	7.07e-14	13.1506	211	700	58	8014	PIK3CA,PIK3R1,MAPK1,MAPK3,HRAS,JUN,AKT1,PIK3R2,NRAS,KRAS,GNAI1,RELA,PIK3CB,PIK3R3,FOS,EGFR,EGF,ESR1,VEGFA,RB1,CCND1,MAP2K1,ATF2,MYC,E2F1,PIK3CD,RAF1,FGF2,MAP2K2,PRKCA,CREB1,BCL2,AKT2,AKT3,PPARA,CCND3,FGF16,FGF9,FGF3,FGF18,FGF7,FGF6,FGF22,FGF20,FGF4,TNFSF11,CDC6,BAD,BCL6,WNT1,CYP1A2,VDR,EPHX1,FGF8,FGF5,FGF17,GSTM1,EPHX2
KEGG	Transcriptional misregulation in cancer	KEGG:05202	8.83e-13	12.0538	191	700	53	8014	TP53,RELA,IL6,MYC,IL2RB,SP1,CDKN1A,IGF1,BIRC3,MDM2,CSF2,CDKN1B,PML,IL3,ATM,HDAC2,ITGAM,NGFR,CCNA1,CCND2,CEBPA,CD40,IGF1R,MET,MMP9,PLAU,BCL2L1,CEBPB,CD14,FCGR1A,NCOR1,BAX,IGFBP3,SPI1,BCL6,GADD45A,MITF,TGFBR2,DDX5,BCL2A1,BAK1,FLT1,PDGFA,MPO,FLT3,DDB2,GADD45B,MAF,GADD45G,PAX5,CSF1R,IL1R2,FUT8
KEGG	Thyroid cancer	KEGG:05216	1.19e-12	11.9245	37	700	22	8014	TP53,MAPK1,MAPK3,HRAS,NRAS,KRAS,CTNNB1,CCND1,MAP2K1,MYC,CDKN1A,MAP2K2,CDH1,BRAF,BAX,TCF7L2,LEF1,GADD45A,BAK1,DDB2,GADD45B,GADD45G
KEGG	Legionellosis	KEGG:05134	2.16e-12	11.665	57	700	27	8014	RELA,TNF,CXCL1,IL6,CXCL2,CASP8,CXCL3,IL1B,NFKBIA,CASP3,HSPA8,TLR4,MYD88,ITGAM,HSPA1A,TLR2,CD14,IL18,APAF1,IL12B,CASP1,CYCS,HSPA1B,PYCARD,CASP9,IL12A,CR1
KEGG	ErbB signaling pathway	KEGG:04012	2.25e-12	11.6475	84	700	33	8014	PIK3CA,PIK3R1,MAPK1,MAPK3,HRAS,JUN,AKT1,PIK3R2,NRAS,KRAS,MAPK8,PIK3CB,PIK3R3,EGFR,EGF,MAP2K1,MYC,CDKN1A,PIK3CD,RAF1,MAP2K2,CDKN1B,PRKCA,PLCG2,ABL1,AKT2,AKT3,MAP2K4,BRAF,BAD,ARAF,ELK1,TGFA
KEGG	VEGF signaling pathway	KEGG:04370	6.3e-12	11.2008	59	700	27	8014	PIK3CA,PIK3R1,MAPK1,MAPK3,HRAS,AKT1,PIK3R2,NRAS,MAPK14,KRAS,PIK3CB,PIK3R3,CDC42,VEGFA,MAP2K1,PIK3CD,RAF1,MAP2K2,PRKCA,PLCG2,AKT2,AKT3,KDR,BAD,PTGS2,CASP9,PPP3CA
KEGG	Neurotrophin signaling pathway	KEGG:04722	1.02e-11	10.9926	119	700	39	8014	PIK3CA,PIK3R1,TP53,MAPK1,MAPK3,HRAS,JUN,AKT1,PIK3R2,NRAS,MAPK14,KRAS,MAPK8,RELA,PIK3CB,PIK3R3,RHOA,CDC42,TRAF6,MAP3K1,MAP2K1,PIK3CD,RAF1,IKBKB,NFKBIA,MAP2K2,YWHAE,PLCG2,ABL1,IRAK1,BCL2,AKT2,AKT3,NGFR,TP73,BRAF,FASLG,BAD,BAX
KEGG	Choline metabolism in cancer	KEGG:05231	1.07e-11	10.972	98	700	35	8014	PIK3CA,PIK3R1,MAPK1,MAPK3,HRAS,JUN,AKT1,PIK3R2,NRAS,KRAS,MAPK8,PIK3CB,PIK3R3,FOS,EGFR,EGF,PDGFB,MAP2K1,SP1,PIK3CD,RAF1,MAP2K2,PRKCA,AKT2,PDGFRB,PIP5K1A,AKT3,PIP5K1C,PIP5K1B,HIF1A,PDGFRA,TSC2,PDGFA,PDGFD,PDGFC
KEGG	NOD-like receptor signaling pathway	KEGG:04621	1.7e-11	10.7689	179	700	49	8014	MAPK1,MAPK3,JUN,MAPK14,MAPK8,RELA,TNF,RHOA,CXCL1,IL6,TRAF6,CXCL2,MAP3K7,CCL5,CASP8,CXCL3,IL1B,BIRC3,IKBKG,IKBKB,CHUK,NFKBIA,YWHAE,PLCB1,PLCB2,PLCB3,BCL2,TLR4,PLCB4,MYD88,IFNAR1,IFNB1,BCL2L1,CCL2,IFNAR2,IL18,IFNA2,IFNA21,IFNA17,IFNA4,IFNA14,IFNA10,IFNA8,IFNA6,IFNA16,IFNA7,CASP1,PYCARD,TRIP6
KEGG	Prolactin signaling pathway	KEGG:04917	1.74e-11	10.7588	70	700	29	8014	PIK3CA,PIK3R1,MAPK1,MAPK3,HRAS,AKT1,PIK3R2,NRAS,MAPK14,KRAS,MAPK8,RELA,PIK3CB,PIK3R3,FOS,ESR1,CCND1,MAP2K1,PIK3CD,RAF1,MAP2K2,AKT2,AKT3,CCND2,TNFSF11,TNFRSF11A,PRL,PRLR,TH
KEGG	Coronavirus disease - COVID-19	KEGG:05171	2.15e-11	10.6679	231	700	57	8014	PIK3CA,PIK3R1,MAPK1,MAPK3,JUN,PIK3R2,MAPK14,MAPK8,RELA,PIK3CB,TNF,PIK3R3,FOS,EGFR,IL2,IL6,TRAF6,CXCL10,MAP3K7,IL1B,PIK3CD,IKBKG,IKBKB,CHUK,NFKBIA,CSF2,PRKCA,PLCG2,IRAK1,TLR4,MYD88,TNFRSF1A,IFNAR1,IFNB1,TLR2,CCL2,IL6ST,IFNAR2,IFNA2,IFNA21,IFNA17,IFNA4,IFNA14,IFNA10,IFNA8,IFNA6,IFNA16,IFNA7,IL12B,CASP1,TLR3,EIF2AK2,IL6R,IL12A,CSF3,MMP1,TLR7
KEGG	Intestinal immune network for IgA production	KEGG:04672	2.45e-11	10.6105	45	700	23	8014	CXCL12,CXCR4,IL2,IL6,IL4,IL10,CCL25,CCR9,CCR10,TGFB1,CD40LG,IL5,MAP3K14,HLA-DRA,HLA-DRB1,CD40,LTBR,IL15,ITGA4,IL15RA,TNFRSF17,TNFRSF13B,ICOS
KEGG	Pertussis	KEGG:05133	3.06e-11	10.5145	76	700	30	8014	MAPK1,MAPK3,JUN,MAPK14,GNAI1,MAPK8,RELA,TNF,RHOA,FOS,IL6,TRAF6,IL10,CXCL6,CXCL5,IL1B,CASP3,IRAK1,TLR4,MYD88,ITGAM,IL1A,CD14,LY96,IL12B,CASP1,PYCARD,IL12A,ITGA5,IL23A
KEGG	Sphingolipid signaling pathway	KEGG:04071	5.4e-11	10.2677	119	700	38	8014	PIK3CA,PIK3R1,TP53,MAPK1,MAPK3,HRAS,AKT1,PIK3R2,NRAS,MAPK14,KRAS,GNAI1,MAPK8,RELA,PIK3CB,TNF,BDKRB2,PIK3R3,RHOA,PTEN,MAP2K1,PPP2R5D,PIK3CD,GNAQ,RAF1,MAP2K2,PRKCA,PLCB1,BID,PLCB2,PLCB3,BCL2,AKT2,PLCB4,AKT3,TNFRSF1A,BAX,CTSD
KEGG	Central carbon metabolism in cancer	KEGG:05230	1.31e-10	9.88155	70	700	28	8014	PIK3CA,PIK3R1,TP53,MAPK1,MAPK3,HRAS,AKT1,PIK3R2,NRAS,KRAS,PIK3CB,PIK3R3,EGFR,PTEN,MAP2K1,MYC,PIK3CD,RAF1,MAP2K2,AKT2,PDGFRB,AKT3,FGFR1,KIT,MET,HIF1A,PDGFRA,FLT3
KEGG	RIG-I-like receptor signaling pathway	KEGG:04622	1.31e-10	9.88155	70	700	28	8014	MAPK14,MAPK8,RELA,TNF,TRAF6,CXCL10,MAP3K7,MAP3K1,CASP8,IKBKG,IKBKB,CHUK,NFKBIA,IFNB1,CASP10,IFNA2,IFNA21,IFNA17,IFNA4,IFNA14,IFNA10,IFNA8,IFNA6,IFNA16,IFNA7,IL12B,IL12A,IFNW1
KEGG	MicroRNAs in cancer	KEGG:05206	1.33e-10	9.877	310	700	67	8014	PIK3CA,PIK3R1,TP53,MAPK1,MAPK3,EP300,HRAS,PIK3R2,CREBBP,NRAS,KRAS,PIK3CB,PIK3R3,RHOA,ITGB3,EGFR,VEGFA,PDGFB,CCND1,PTEN,MAP2K1,MYC,CDKN1A,E2F1,PIK3CD,RAF1,UBE2I,IKBKB,MDM2,MAP2K2,CASP3,CDKN1B,PRKCA,BCL2L11,PLCG2,ABL1,THBS1,BCL2,CDKN2A,PDGFRB,ATM,CCNE1,HDAC2,CDK6,CCND2,TGFB2,HDAC5,MET,MMP9,CD44,E2F3,PLAU,E2F2,CCNE2,PDGFRA,MCL1,BMPR2,HMOX1,BAK1,PTGS2,PDGFA,APC,PIM1,ITGA5,MDM4,DDIT4,CCNG1
KEGG	Phospholipase D signaling pathway	KEGG:04072	2.1e-10	9.67727	147	700	42	8014	PIK3CA,PIK3R1,MAPK1,MAPK3,HRAS,AKT1,PIK3R2,NRAS,AGT,KRAS,PIK3CB,PIK3R3,RHOA,EGFR,EGF,PDGFB,MAP2K1,PIK3CD,RAF1,MAP2K2,PRKCA,PLCB1,PLCG2,PIK3CG,PLCB2,PLCB3,AKT2,PDGFRB,PLCB4,PIP5K1A,AKT3,PIP5K1C,PTGFR,PIP5K1B,KIT,KITLG,PDGFRA,PIK3R5,TSC2,PDGFA,PDGFD,PDGFC
KEGG	Aldosterone-regulated sodium reabsorption	KEGG:04960	2.37e-10	9.62557	37	700	20	8014	PIK3CA,PIK3R1,MAPK1,MAPK3,PIK3R2,KRAS,PIK3CB,PIK3R3,PIK3CD,IGF1,PRKCA,SFN,FXYD2,ATP1B1,ATP1B3,ATP1B2,ATP1A3,ATP1A2,ATP1A1,ATP1B4
KEGG	Malaria	KEGG:05144	2.48e-10	9.60596	49	700	23	8014	TNF,IL6,IL10,IL1B,HGF,TGFB1,CD40LG,THBS1,TLR4,TGFB3,MYD88,CD36,TGFB2,IFNG,CD40,MET,TLR2,CCL2,IL18,IL12A,HBB,CSF3,CR1
KEGG	Calcium signaling pathway	KEGG:04020	3.51e-10	9.45527	239	700	56	8014	BDKRB2,CXCR4,EGFR,EGF,VEGFA,PDGFB,PTGER3,HGF,GNAQ,FGF2,PRKCA,PLCB1,PLCG2,FGF23,PLCB2,PLCB3,PTGER1,PDGFRB,PLCB4,TBXA2R,FGFR1,PTGFR,CYSLTR1,CYSLTR2,FGF16,FGF9,FGF3,FGF18,FGF7,FGF6,FGF22,FGF20,FGF4,FGF1,VEGFC,MET,KDR,ITPKB,ITPKC,ITPKA,VEGFB,PDGFRA,FLT4,FLT1,PDGFA,PPP3CA,PLCE1,ADORA2B,PLCD1,PDGFD,PDGFC,FGF8,FGF5,FGF21,FGF17,CD38
KEGG	TGF-beta signaling pathway	KEGG:04350	4.05e-10	9.39243	93	700	32	8014	MAPK1,MAPK3,EP300,CREBBP,TNF,RHOA,MYC,SP1,TFDP1,TGFB1,E2F4,THBS1,TGFB3,TGFB2,IFNG,ACVR2A,TGFBR2,BMPR2,ACVR1,TGFBR1,BMP2,ACVR2B,BMPR1A,BMPR1B,BMP7,ACVR1B,INHBB,INHBA,GDF5,INHBC,AMHR2,AMH
KEGG	Histidine metabolism	KEGG:00340	1.31e-09	8.8837	22	700	15	8014	MAOA,ALDH3B1,CNDP2,MAOB,ALDH3A2,ALDH2,ALDH1B1,HNMT,HDC,ALDH3B2,ALDH3A1,FTCD,HAL,ALDH7A1,ALDH9A1
KEGG	African trypanosomiasis	KEGG:05143	1.51e-09	8.8222	36	700	19	8014	TNF,IL6,IL10,IL1B,GNAQ,PRKCA,PLCB1,PLCB2,PLCB3,PLCB4,MYD88,FAS,IFNG,FASLG,IL18,IL12B,IL12A,HBB,NPPA
KEGG	Signaling pathways regulating pluripotency of stem cells	KEGG:04550	1.51e-09	8.82117	143	700	40	8014	PIK3CA,PIK3R1,MAPK1,MAPK3,HRAS,AKT1,PIK3R2,NRAS,MAPK14,KRAS,PIK3CB,PIK3R3,JAK3,CTNNB1,MAP2K1,MYC,PIK3CD,IGF1,RAF1,FGF2,MAP2K2,AKT2,AKT3,FGFR1,IGF1R,IL6ST,ACVR2A,BMPR2,ACVR1,ACVR2B,BMPR1A,APC,LIFR,BMPR1B,WNT1,LIF,ACVR1B,INHBB,INHBA,INHBC
KEGG	Shigellosis	KEGG:05131	4.71e-09	8.32733	247	700	55	8014	PIK3CA,PIK3R1,TP53,MAPK1,MAPK3,JUN,AKT1,PIK3R2,MAPK14,MAPK8,RELA,PIK3CB,TNF,PIK3R3,RHOA,EGFR,CDC42,TRAF6,MAP3K7,CCL5,IL1B,PIK3CD,IKBKG,IKBKB,CHUK,MDM2,NFKBIA,CSF2,PLCB1,PLCG2,PLCB2,PLCB3,BCL2,AKT2,TLR4,PLCB4,ATM,MYD88,AKT3,TNFRSF1A,IFNB1,CD44,BCL2L1,CD14,BAX,IL1R1,IL18,CASP1,CYCS,PYCARD,PLCE1,ITGA5,PLCD1,PIK3C3,PPID
KEGG	Estrogen signaling pathway	KEGG:04915	6.56e-09	8.18288	137	700	38	8014	PIK3CA,PIK3R1,MAPK1,MAPK3,HRAS,JUN,AKT1,PIK3R2,NRAS,KRAS,GNAI1,PIK3CB,PIK3R3,FOS,EGFR,ESR1,MAP2K1,ATF2,SP1,PIK3CD,GNAQ,RAF1,MAP2K2,PLCB1,HSPA8,CREB1,PLCB2,PLCB3,BCL2,AKT2,PLCB4,AKT3,MMP9,HSPA1A,CTSD,MMP2,HSPA1B,TGFA
KEGG	Carbohydrate digestion and absorption	KEGG:04973	7.42e-09	8.12933	47	700	21	8014	PIK3CA,PIK3R1,AKT1,PIK3R2,PIK3CB,PIK3R3,PIK3CD,PLCB1,PLCB2,PLCB3,AKT2,PLCB4,AKT3,FXYD2,ATP1B1,ATP1B3,ATP1B2,ATP1A3,ATP1A2,ATP1A1,ATP1B4
KEGG	Cytosolic DNA-sensing pathway	KEGG:04623	1.26e-08	7.89876	62	700	24	8014	RELA,CCL4,IL6,CXCL10,CCL5,IL1B,IKBKG,IKBKB,CHUK,NFKBIA,IFNB1,IL18,IFNA2,IFNA21,IFNA17,IFNA4,IFNA14,IFNA10,IFNA8,IFNA6,IFNA16,IFNA7,CASP1,PYCARD
KEGG	Apoptosis - multiple species	KEGG:04215	1.62e-08	7.79118	32	700	17	8014	MAPK8,CASP8,BIRC3,CASP3,BCL2L11,BID,BCL2,TNFRSF1A,NGFR,BCL2L1,BAX,APAF1,BBC3,CYCS,PMAIP1,BAK1,CASP9
KEGG	Autoimmune thyroid disease	KEGG:05320	1.95e-08	7.7097	49	700	21	8014	IL2,IL4,IL10,CD40LG,IL5,HLA-DRA,HLA-DRB1,HLA-A,FAS,CD40,FASLG,IFNA2,IFNA21,IFNA17,IFNA4,IFNA14,IFNA10,IFNA8,IFNA6,IFNA16,IFNA7
KEGG	GnRH secretion	KEGG:04929	2.76e-08	7.55982	64	700	24	8014	PIK3CA,PIK3R1,MAPK1,MAPK3,HRAS,AKT1,PIK3R2,NRAS,KRAS,PIK3CB,PIK3R3,MAP2K1,PIK3CD,GNAQ,RAF1,MAP2K2,PRKCA,PLCB1,PLCB2,PLCB3,AKT2,PLCB4,AKT3,SPP1
KEGG	Platelet activation	KEGG:04611	9.65e-08	7.01563	124	700	34	8014	PIK3CA,PIK3R1,MAPK1,MAPK3,AKT1,PIK3R2,MAPK14,GNAI1,PIK3CB,PIK3R3,RHOA,ITGB3,PIK3CD,GNAQ,PLCB1,PLCG2,PIK3CG,PLCB2,PLCB3,AKT2,ITGA2B,PLCB4,AKT3,TBXA2R,BTK,PIK3R5,COL1A2,ITGA2,GP1BA,PTGS1,PTGIR,TBXAS1,GP5,GP9
KEGG	Necroptosis	KEGG:04217	1.94e-07	6.71185	159	700	39	8014	MAPK8,TNF,JAK3,CASP8,IL1B,BIRC3,BID,BCL2,TLR4,IL1A,FAS,TNFRSF1A,IFNAR1,IFNB1,IFNG,TNFSF10,FASLG,IFNAR2,BAX,IFNA2,IFNA21,IFNA17,IFNA4,IFNA14,IFNA10,IFNA8,IFNA6,IFNA16,IFNA7,TNFRSF10B,CASP1,TLR3,FTL,FTH1,EIF2AK2,PYCARD,IFNGR1,PPID,IFNGR2
KEGG	Non-alcoholic fatty liver disease	KEGG:04932	3.8829e-06	5.41084	155	700	36	8014	PIK3CA,PIK3R1,JUN,AKT1,PIK3R2,MAPK14,MAPK8,RELA,PIK3CB,TNF,PIK3R3,FOS,IL6,CDC42,CASP8,IL1B,PIK3CD,IKBKB,CASP3,TGFB1,BCL2L11,BID,AKT2,AKT3,PPARA,IL1A,FAS,TNFRSF1A,CEBPA,FASLG,BAX,CYCS,LEP,IL6R,PRKAB1,LEPR
KEGG	Antigen processing and presentation	KEGG:04612	5.01591e-06	5.29965	69	700	22	8014	TNF,HSPA8,CREB1,HLA-DRA,HLA-DRB1,CD4,HLA-A,IFNG,HSPA1A,CIITA,CD8B,CD8A,HSPA1B,NFYC,NFYA,NFYB,CD74,RFXANK,RFX5,RFXAP,TAP2,TAP1
KEGG	Allograft rejection	KEGG:05330	5.2274e-06	5.28171	34	700	15	8014	TNF,IL2,IL4,IL10,CD40LG,IL5,HLA-DRA,HLA-DRB1,HLA-A,FAS,IFNG,CD40,FASLG,IL12B,IL12A
KEGG	GnRH signaling pathway	KEGG:04912	6.27256e-06	5.20256	93	700	26	8014	MAPK1,MAPK3,HRAS,JUN,NRAS,MAPK14,KRAS,MAPK8,EGFR,CDC42,MAP3K1,MAP2K1,GNAQ,RAF1,MAP2K2,PRKCA,PLCB1,MAP2K6,PLCB2,PLCB3,PLCB4,MAP2K3,MAP2K4,EGR1,MMP2,ELK1
KEGG	Parathyroid hormone synthesis, secretion and action	KEGG:04928	7.39235e-06	5.13122	106	700	28	8014	MAPK1,MAPK3,GNAI1,RHOA,FOS,EGFR,MAP2K1,ATF2,SP1,CDKN1A,GNAQ,RAF1,PRKCA,PLCB1,FGF23,CREB1,PLCB2,PLCB3,BCL2,PLCB4,FGFR1,BRAF,TNFSF11,GATA3,EGR1,ARAF,JUND,VDR
KEGG	Cholinergic synapse	KEGG:04725	8.57309e-06	5.06686	113	700	29	8014	PIK3CA,PIK3R1,MAPK1,MAPK3,HRAS,GNB1,AKT1,PIK3R2,GNGT1,NRAS,KRAS,GNAI1,PIK3CB,PIK3R3,FOS,MAP2K1,PIK3CD,GNAQ,PRKCA,PLCB1,PIK3CG,CREB1,PLCB2,PLCB3,BCL2,AKT2,PLCB4,AKT3,PIK3R5
KEGG	Melanogenesis	KEGG:04916	9.719e-06	5.01238	101	700	27	8014	MAPK1,MAPK3,EP300,HRAS,CREBBP,NRAS,KRAS,GNAI1,EDN1,CTNNB1,MAP2K1,GNAQ,RAF1,MAP2K2,PRKCA,PLCB1,CREB1,PLCB2,PLCB3,PLCB4,KIT,KITLG,TCF7L2,LEF1,MITF,WNT1,TYRP1
KEGG	Autophagy - animal	KEGG:04140	1.20374e-05	4.91947	141	700	33	8014	PIK3CA,PIK3R1,MAPK1,MAPK3,HRAS,AKT1,PIK3R2,NRAS,KRAS,MAPK8,PIK3CB,PIK3R3,TRAF6,MAP3K7,PTEN,MAP2K1,PIK3CD,RAF1,MAP2K2,BCL2,AKT2,AKT3,IGF1R,BCL2L1,HIF1A,BAD,CTSD,TSC2,PIK3C3,DDIT4,MTMR14,MTMR3,MTMR4
KEGG	Chemical carcinogenesis - reactive oxygen species	KEGG:05208	1.78208e-05	4.74907	222	700	44	8014	PIK3CA,PIK3R1,MAPK1,MAPK3,HRAS,JUN,AKT1,PIK3R2,NRAS,MAPK14,KRAS,MAPK8,RELA,PIK3CB,PIK3R3,FOS,EGFR,EGF,VEGFA,PTEN,MAP2K1,HGF,PIK3CD,RAF1,IKBKG,IKBKB,CHUK,NFKBIA,MAP2K2,ABL1,MAP3K14,AKT2,AKT3,MAP2K4,MET,BRAF,HIF1A,BAD,ARAF,HMOX1,CYP1A2,EPHX1,GSTM1,EPHX2
KEGG	Endocrine and other factor-regulated calcium reabsorption	KEGG:04961	2.93761e-05	4.53201	53	700	18	8014	BDKRB2,ESR1,GNAQ,PRKCA,PLCB1,PLCB2,PLCB3,PLCB4,CLTA,FXYD2,ATP1B1,ATP1B3,ATP1B2,ATP1A3,ATP1A2,ATP1A1,VDR,ATP1B4
KEGG	ECM-receptor interaction	KEGG:04512	3.41016e-05	4.46723	88	700	24	8014	ITGB3,THBS1,ITGA2B,CD36,SPP1,CD44,ITGA6,ITGA3,COL4A3,COL1A2,COL4A1,COL4A4,COL4A2,COL4A5,RELN,ITGA2,COL4A6,ITGA4,GP1BA,IBSP,DMP1,ITGA5,GP5,GP9
KEGG	Gap junction	KEGG:04540	3.41016e-05	4.46723	88	700	24	8014	MAPK1,MAPK3,HRAS,NRAS,KRAS,GNAI1,EGFR,EGF,PDGFB,MAP2K1,GNAQ,RAF1,MAP2K2,PRKCA,PLCB1,PLCB2,PLCB3,PDGFRB,PLCB4,PDGFRA,PDGFA,GJA1,PDGFD,PDGFC
KEGG	Long-term depression	KEGG:04730	3.54048e-05	4.45094	59	700	19	8014	MAPK1,MAPK3,HRAS,NRAS,KRAS,GNAI1,MAP2K1,IGF1,GNAQ,RAF1,MAP2K2,PRKCA,PLCB1,PLCB2,PLCB3,PLCB4,IGF1R,BRAF,ARAF
KEGG	cAMP signaling pathway	KEGG:04024	3.72173e-05	4.42926	220	700	43	8014	PIK3CA,PIK3R1,MAPK1,MAPK3,EP300,JUN,AKT1,PIK3R2,CREBBP,GNAI1,MAPK8,RELA,PIK3CB,PIK3R3,RHOA,FOS,EDN1,MAP2K1,PTGER3,PIK3CD,RAF1,NFKBIA,MAP2K2,CREB1,AKT2,NFATC1,AKT3,PPARA,EDN2,BRAF,BAD,FXYD2,PLCE1,ATP1B1,ATP1B3,ATP1B2,ATP1A3,ATP1A2,ATP1A1,PTGER2,ATP1B4,NPPA,AMH
KEGG	Adherens junction	KEGG:04520	4.28553e-05	4.368	71	700	21	8014	MAPK1,MAPK3,EP300,CREBBP,RHOA,EGFR,CTNNB1,CDC42,MAP3K7,FGFR1,CDH1,IQGAP1,IGF1R,MET,TCF7L2,LEF1,TGFBR2,CSNK2A1,TGFBR1,SNAI2,NLK
KEGG	Inflammatory mediator regulation of TRP channels	KEGG:04750	7.75647e-05	4.11034	98	700	25	8014	PIK3CA,PIK3R1,PIK3R2,MAPK14,MAPK8,PIK3CB,BDKRB2,PIK3R3,IL1B,PIK3CD,IGF1,GNAQ,PRKCA,PLCB1,MAP2K6,PLCG2,PLCB2,PLCB3,PLCB4,MAP2K3,IL1R1,IL1RAP,CYP2J2,PTGER4,PTGER2
KEGG	Longevity regulating pathway - multiple species	KEGG:04213	8.43664e-05	4.07383	62	700	19	8014	PIK3CA,PIK3R1,HRAS,AKT1,PIK3R2,NRAS,KRAS,PIK3CB,PIK3R3,PIK3CD,IGF1,HSPA8,AKT2,HDAC2,AKT3,IGF1R,HSPA1A,HSPA1B,PRKAB1
KEGG	Cushing syndrome	KEGG:04934	9.11324e-05	4.04033	153	700	33	8014	MAPK1,MAPK3,AGT,GNAI1,EGFR,CTNNB1,RB1,CCND1,MAP2K1,ATF2,SP1,CDKN1A,E2F1,GNAQ,MAP2K2,CDKN1B,CDK4,PLCB1,CREB1,PLCB2,PLCB3,CDKN2A,PLCB4,CCNE1,CDK6,E2F3,BRAF,E2F2,CCNE2,TCF7L2,LEF1,APC,WNT1
KEGG	Serotonergic synapse	KEGG:04726	9.43106e-05	4.02544	112	700	27	8014	MAPK1,MAPK3,HRAS,GNB1,GNGT1,NRAS,KRAS,GNAI1,MAP2K1,GNAQ,RAF1,CASP3,PRKCA,PLCB1,PLCB2,PLCB3,PLCB4,BRAF,ARAF,MAOA,PTGS2,MAOB,DUSP1,ALOX5,PTGS1,CYP2J2,DDC
KEGG	Asthma	KEGG:05310	0.000109746	3.95961	27	700	12	8014	TNF,IL4,IL10,CD40LG,IL5,IL13,HLA-DRA,HLA-DRB1,IL3,CCL11,CD40,IL9
KEGG	Progesterone-mediated oocyte maturation	KEGG:04914	0.000173785	3.75999	102	700	25	8014	PIK3CA,PIK3R1,MAPK1,MAPK3,AKT1,PIK3R2,MAPK14,KRAS,GNAI1,MAPK8,PIK3CB,PIK3R3,MAP2K1,CCNB1,PIK3CD,IGF1,RAF1,AKT2,CCNB2,AKT3,CCNA1,IGF1R,BRAF,ARAF,MAD1L1
KEGG	Mineral absorption	KEGG:04978	0.00023409	3.63062	60	700	18	8014	TF,HMOX2,FXYD2,FTL,FTH1,HMOX1,MT2A,ATP1B1,ATP1B3,ATP1B2,ATP1A3,ATP1A2,ATP1A1,VDR,ATP1B4,HEPH,TRPV6,SLC9A3
KEGG	Apelin signaling pathway	KEGG:04371	0.000243999	3.61261	138	700	30	8014	MAPK1,MAPK3,HRAS,GNB1,AKT1,GNGT1,NRAS,KRAS,GNAI1,CCND1,MAP2K1,GNAQ,RAF1,MAP2K2,PLCB1,PIK3CG,PLCB2,PLCB3,AKT2,PLCB4,AKT3,CDH1,HDAC5,SPP1,SERPINE1,EGR1,PIK3R5,TGFBR1,PRKAB1,PIK3C3
KEGG	Long-term potentiation	KEGG:04720	0.000312972	3.50449	67	700	19	8014	MAPK1,MAPK3,EP300,HRAS,CREBBP,NRAS,KRAS,MAP2K1,GNAQ,RAF1,MAP2K2,PRKCA,PLCB1,PLCB2,PLCB3,PLCB4,BRAF,ARAF,PPP3CA
KEGG	Herpes simplex virus 1 infection	KEGG:05168	0.000350369	3.45547	491	700	73	8014	PIK3CA,PIK3R1,TP53,AKT1,PIK3R2,RELA,PIK3CB,TNF,PIK3R3,ITGB3,IL6,TRAF6,MAP3K7,CCL5,CASP8,IL1B,PIK3CD,BIRC3,IKBKG,IKBKB,CHUK,NFKBIA,CASP3,PML,BID,HLA-DRA,HLA-DRB1,IRAK1,BCL2,AKT2,MYD88,AKT3,HLA-A,FAS,TNFRSF1A,IFNAR1,IFNB1,IFNG,BCL2L1,TLR2,CCL2,FASLG,BAD,IFNAR2,BAX,LTA,APAF1,IFNA2,IFNA21,IFNA17,IFNA4,IFNA14,IFNA10,IFNA8,IFNA6,IFNA16,IFNA7,IL12B,TNFSF14,CYCS,TLR3,EIF2AK2,TSC2,BAK1,CASP9,IL12A,IFNGR1,…
KEGG	Pathogenic Escherichia coli infection	KEGG:05130	0.000592186	3.22754	196	700	37	8014	MAPK1,MAPK3,JUN,MAPK14,MAPK8,RELA,TNF,RHOA,FOS,IL6,CDC42,TRAF6,MAP3K7,CASP8,IL1B,IKBKG,IKBKB,CHUK,NFKBIA,CASP3,ABL1,IRAK1,TLR4,MYD88,FAS,TNFRSF1A,TNFSF10,FASLG,BAX,IL1R1,IL18,TNFRSF10B,CASP1,CYCS,PYCARD,BAK1,CASP9
KEGG	cGMP-PKG signaling pathway	KEGG:04022	0.000611581	3.21355	166	700	33	8014	MAPK1,MAPK3,AKT1,GNAI1,BDKRB2,RHOA,MAP2K1,ATF2,GNAQ,RAF1,MAP2K2,PLCB1,PIK3CG,CREB1,PLCB2,PLCB3,AKT2,PLCB4,NFATC1,AKT3,BAD,PIK3R5,FXYD2,NFATC3,PPP3CA,ATP1B1,ATP1B3,ATP1B2,ATP1A3,ATP1A2,ATP1A1,ATP1B4,NPPA
KEGG	Epithelial cell signaling in Helicobacter pylori infection	KEGG:05120	0.000639955	3.19385	70	700	19	8014	JUN,MAPK14,MAPK8,RELA,EGFR,CXCL1,CDC42,CXCL2,CCL5,CXCL3,IKBKG,IKBKB,CHUK,NFKBIA,CASP3,PLCG2,MAP3K14,MAP2K4,MET
KEGG	Neutrophil extracellular trap formation	KEGG:04613	0.000642681	3.192	189	700	36	8014	PIK3CA,PIK3R1,MAPK1,MAPK3,AKT1,PIK3R2,MAPK14,RELA,PIK3CB,PIK3R3,ITGB3,MAP3K7,MAP2K1,PIK3CD,RAF1,MAP2K2,PRKCA,PLCB1,PLCG2,PLCB2,PLCB3,AKT2,ITGA2B,TLR4,PLCB4,HDAC2,AKT3,ITGAM,HDAC5,TLR2,FCGR1A,CASP1,GP1BA,MPO,TLR7,CR1
KEGG	Fc gamma R-mediated phagocytosis	KEGG:04666	0.000690521	3.16082	96	700	23	8014	PIK3CA,PIK3R1,MAPK1,MAPK3,AKT1,PIK3R2,PIK3CB,PIK3R3,CDC42,MAP2K1,INPP5D,PIK3CD,RAF1,INPPL1,PRKCA,PLCG2,AKT2,PIP5K1A,AKT3,PIP5K1C,PIP5K1B,FCGR1A,PTPRC
KEGG	Oxytocin signaling pathway	KEGG:04921	0.000902978	3.04432	154	700	31	8014	MAPK1,MAPK3,HRAS,JUN,NRAS,KRAS,GNAI1,RHOA,FOS,EGFR,CCND1,MAP2K1,CDKN1A,GNAQ,RAF1,MAP2K2,PRKCA,PLCB1,PIK3CG,PLCB2,PLCB3,PLCB4,NFATC1,PIK3R5,NFATC3,PTGS2,PPP3CA,ELK1,PRKAB1,NPPA,CD38
KEGG	Hippo signaling pathway	KEGG:04390	0.0013618	2.86589	157	700	31	8014	CTNNB1,CCND1,MYC,BIRC3,TGFB1,YWHAE,TGFB3,CDH1,CCND3,CCND2,FGF1,TGFB2,TP73,SERPINE1,BBC3,TCF7L2,LEF1,TGFBR2,BMPR2,TGFBR1,SNAI2,BMP2,BMPR1A,APC,AFP,TP53BP2,BMPR1B,WNT1,BMP7,GDF5,AMH
KEGG	Longevity regulating pathway	KEGG:04211	0.00224971	2.64787	89	700	21	8014	PIK3CA,PIK3R1,TP53,HRAS,AKT1,PIK3R2,NRAS,KRAS,RELA,PIK3CB,PIK3R3,ATF2,PIK3CD,IGF1,CREB1,AKT2,AKT3,IGF1R,BAX,TSC2,PRKAB1
KEGG	Type I diabetes mellitus	KEGG:04940	0.00241341	2.61737	40	700	13	8014	TNF,IL2,IL1B,HLA-DRA,HLA-DRB1,HLA-A,IL1A,FAS,IFNG,FASLG,LTA,IL12B,IL12A
KEGG	mTOR signaling pathway	KEGG:04150	0.0024771	2.60606	154	700	30	8014	PIK3CA,PIK3R1,MAPK1,MAPK3,HRAS,AKT1,PIK3R2,NRAS,KRAS,PIK3CB,TNF,PIK3R3,RHOA,PTEN,MAP2K1,PIK3CD,IGF1,RAF1,IKBKB,CHUK,MAP2K2,PRKCA,AKT2,AKT3,TNFRSF1A,IGF1R,BRAF,TSC2,WNT1,DDIT4
KEGG	Caffeine metabolism	KEGG:00232	0.00335735	2.474	6	700	5	8014	CYP1A2,NAT1,CYP2A6,NAT2,XDH
KEGG	Insulin signaling pathway	KEGG:04910	0.00514657	2.28848	137	700	27	8014	PIK3CA,PIK3R1,MAPK1,MAPK3,HRAS,AKT1,PIK3R2,NRAS,KRAS,MAPK8,PIK3CB,PIK3R3,MAP2K1,PIK3CD,RAF1,IKBKB,MAP2K2,INPPL1,AKT2,AKT3,BRAF,BAD,ARAF,TSC2,INPP5A,ELK1,PRKAB1
KEGG	Regulation of lipolysis in adipocytes	KEGG:04923	0.00737833	2.13204	56	700	15	8014	PIK3CA,PIK3R1,AKT1,PIK3R2,GNAI1,PIK3CB,PIK3R3,PTGER3,PIK3CD,AKT2,AKT3,PTGS2,FABP4,PTGS1,NPPA
KEGG	Adipocytokine signaling pathway	KEGG:04920	0.00775947	2.11017	69	700	17	8014	AKT1,MAPK8,RELA,TNF,IKBKG,IKBKB,CHUK,NFKBIA,AKT2,AKT3,PPARA,CD36,TNFRSF1B,TNFRSF1A,LEP,PRKAB1,LEPR
KEGG	Alzheimer disease	KEGG:05010	0.0085109	2.07002	383	700	56	8014	PIK3CA,PIK3R1,MAPK1,MAPK3,HRAS,AKT1,PIK3R2,NRAS,KRAS,MAPK8,RELA,PIK3CB,TNF,PIK3R3,CTNNB1,IL6,CASP8,MAP2K1,IL1B,PIK3CD,GNAQ,RAF1,IKBKG,IKBKB,CHUK,MAP2K2,CASP3,PLCB1,BID,PLCB2,PLCB3,AKT2,PLCB4,AKT3,IL1A,FAS,TNFRSF1A,BRAF,CDK5,BAD,ARAF,APAF1,CSF1,CYCS,EIF2AK2,CSNK2A1,PTGS2,CASP9,CDK5R1,PPP3CA,APC,WNT1,PIK3C3,PPID,DKK1,MME
KEGG	Proximal tubule bicarbonate reclamation	KEGG:04964	0.00899202	2.04614	23	700	9	8014	FXYD2,ATP1B1,ATP1B3,ATP1B2,ATP1A3,ATP1A2,ATP1A1,ATP1B4,SLC9A3
KEGG	Adrenergic signaling in cardiomyocytes	KEGG:04261	0.0102632	1.98872	150	700	28	8014	MAPK1,MAPK3,AKT1,AGT,MAPK14,GNAI1,ATF2,PPP2R5D,GNAQ,PRKCA,PLCB1,PIK3CG,CREB1,PLCB2,PLCB3,BCL2,AKT2,PLCB4,AKT3,PIK3R5,FXYD2,ATP1B1,ATP1B3,ATP1B2,ATP1A3,ATP1A2,ATP1A1,ATP1B4
KEGG	Insulin resistance	KEGG:04931	0.0156296	1.80605	108	700	22	8014	PIK3CA,PIK3R1,AKT1,PIK3R2,AGT,MAPK8,RELA,PIK3CB,TNF,PIK3R3,IL6,PTEN,PIK3CD,IKBKB,NFKBIA,CREB1,AKT2,AKT3,PPARA,CD36,TNFRSF1A,PRKAB1
KEGG	Thyroid hormone synthesis	KEGG:04918	0.0234622	1.62963	75	700	17	8014	ATF2,GNAQ,PRKCA,PLCB1,CREB1,PLCB2,PLCB3,PLCB4,FXYD2,ATP1B1,ATP1B3,ATP1B2,ATP1A3,ATP1A2,ATP1A1,ATP1B4,GPX1
KEGG	beta-Alanine metabolism	KEGG:00410	0.0236827	1.62557	31	700	10	8014	ALDH3B1,CNDP2,ALDH6A1,ALDH3A2,ALDH2,ALDH1B1,ALDH3B2,ALDH3A1,ALDH7A1,ALDH9A1
KEGG	Graft-versus-host disease	KEGG:05332	0.0258586	1.58739	37	700	11	8014	TNF,IL2,IL6,IL1B,HLA-DRA,HLA-DRB1,HLA-A,IL1A,FAS,IFNG,FASLG
KEGG	Viral myocarditis	KEGG:05416	0.0287372	1.54156	56	700	14	8014	CASP8,CCND1,CASP3,BID,CD40LG,ABL1,HLA-DRA,HLA-DRB1,HLA-A,CD40,CYCS,CAV1,CASP9,CD55
KEGG	Wnt signaling pathway	KEGG:04310	0.0288708	1.53954	167	700	29	8014	TP53,EP300,JUN,CREBBP,MAPK8,RHOA,CTNNB1,MAP3K7,CCND1,MYC,PRKCA,PLCB1,PLCB2,PLCB3,PLCB4,NFATC1,CCND3,CCND2,TCF7L2,LEF1,NFATC3,CSNK2A1,PPP3CA,APC,FOSL1,NLK,WNT1,SIAH1,DKK1
REAC	Cytokine Signaling in Immune system	REAC:R-HSA-1280215	1e-93	92.9985	705	705	218	10760	PIK3CA,PIK3R1,TP53,MAPK1,MAPK3,HRAS,JUN,AKT1,PIK3R2,NRAS,MAPK14,KRAS,MAPK8,RELA,PIK3CB,TNF,LCK,PIK3R3,CCL4,FOS,IL2,JAK3,IL2RG,CXCL1,IL6,CDC42,TRAF6,VEGFA,CXCL10,IL4,CXCL2,MAP3K7,CCR1,IL2RA,CCL5,CCL20,CCND1,IL10,CCL19,MAP2K1,ATF2,MYC,IL2RB,IL1B,CDKN1A,HGF,INPP5D,PPP2R5D,PIK3CD,BIRC3,FGF2,IKBKG,IKBKB,CHUK,NFKBIA,CSF2,CASP3,CDKN1B,INPPL1,PML,BCL2L11,MAP2K6,CD40LG,IL5,HSPA8,IL13,CREB1,MAP3K14,HLA-DRA…
REAC	Signaling by Interleukins	REAC:R-HSA-449147	6.24e-67	66.205	460	705	152	10760	PIK3CA,PIK3R1,TP53,MAPK1,MAPK3,JUN,AKT1,PIK3R2,MAPK14,MAPK8,RELA,PIK3CB,TNF,LCK,PIK3R3,CCL4,FOS,IL2,JAK3,IL2RG,CXCL1,IL6,CDC42,TRAF6,VEGFA,CXCL10,IL4,CXCL2,MAP3K7,CCR1,IL2RA,CCL5,CCL20,CCND1,IL10,CCL19,MAP2K1,ATF2,MYC,IL2RB,IL1B,CDKN1A,HGF,INPP5D,PPP2R5D,PIK3CD,FGF2,IKBKG,IKBKB,CHUK,NFKBIA,CSF2,CASP3,INPPL1,MAP2K6,IL5,HSPA8,IL13,CREB1,CD4,IRAK1,BCL2,TIMP1,IL3,MAP2K3,MYD88,CCL11,CSF2RA,CSF2RB,IL7R…
REAC	Immune System	REAC:R-HSA-168256	1.61e-47	46.7941	2041	705	299	10760	PIK3CA,PIK3R1,TP53,MAPK1,MAPK3,EP300,HRAS,JUN,AKT1,PIK3R2,CREBBP,NRAS,MAPK14,KRAS,MAPK8,RELA,PIK3CB,TNF,LCK,PIK3R3,RHOA,CCL4,PPBP,FOS,IL2,JAK3,CTNNB1,IL2RG,CXCL1,IL6,CDC42,TRAF6,VEGFA,CXCL10,IL4,CXCL2,MAP3K7,CCR1,MAP3K1,IL2RA,CCL5,CCL20,CASP8,CCND1,CD3G,IL10,PTEN,CCL19,MAP2K1,ATF2,MYC,IL2RB,IL1B,CDKN1A,HGF,INPP5D,PPP2R5D,PIK3CD,BIRC3,RAF1,CD3D,FGF2,IKBKG,IKBKB,CHUK,NFKBIA,CSF2,CASP3,CDKN1B,DYNLL1…
REAC	Chemokine receptors bind chemokines	REAC:R-HSA-380108	2.91e-35	34.5364	57	705	42	10760	CXCL12,CCL4,PPBP,PF4,CXCR4,CXCL1,CCR3,CXCL10,CXCL2,CCR1,CCL5,CXCR3,CCL20,CXCL11,CXCL9,CCR4,CX3CR1,CCR8,CCL19,CXCL6,CCL16,CXCR6,CCL25,CCR9,CCR10,CXCL5,CXCL3,CXCL13,CCL27,CCL21,CCR7,CCL13,CCL1,CX3CL1,CCL11,XCL2,XCL1,XCR1,CCL2,CCL22,CCL7,CCL17
REAC	Interleukin-4 and Interleukin-13 signaling	REAC:R-HSA-6785807	1.24e-34	33.9079	110	705	56	10760	PIK3R1,TP53,AKT1,TNF,FOS,JAK3,IL2RG,IL6,VEGFA,IL4,CCND1,IL10,MYC,IL1B,CDKN1A,HGF,FGF2,HSPA8,IL13,BCL2,TIMP1,CCL11,ITGAM,CD36,TNFRSF1B,IL1A,MMP9,BCL2L1,CCL2,GATA3,HIF1A,FASLG,JUNB,IL18,COL1A2,IL12B,BCL6,MMP2,MCL1,MAOA,IL4R,IL17A,IL6R,HMOX1,PTGS2,IL12A,PIM1,ALOX5,IL23A,MMP1,LIF,CEBPD,OSM,CCL22,IL13RA1,FCER2
REAC	Signal Transduction	REAC:R-HSA-162582	1.24e-30	29.9066	2514	705	304	10760	PIK3CA,PIK3R1,TP53,MAPK1,MAPK3,EP300,HRAS,GNB1,JUN,AKT1,PIK3R2,GNGT1,CREBBP,NRAS,AGT,MAPK14,KRAS,GNAI1,MAPK8,RELA,PIK3CB,TNF,CXCL12,BDKRB2,LCK,PIK3R3,RHOA,CCL4,PPBP,ITGB3,FOS,PF4,CXCR4,EGFR,IL2,EDN1,JAK3,CBFB,CTNNB1,IL2RG,EGF,CXCL1,IL6,CDC42,CCR3,PENK,TRAF6,ESR1,VEGFA,CXCL10,CXCL2,MAP3K7,CCR1,IL2RA,CCL5,CXCR3,CCL20,CXCL11,CASP8,CXCL9,CCR4,PDGFB,CCND1,PTEN,CX3CR1,CCR8,CCL19,MAP2K1,CXCL6,ATF2,MYC,I…
REAC	PI3K/AKT Signaling in Cancer	REAC:R-HSA-2219528	2.43e-25	24.614	92	705	44	10760	PIK3CA,PIK3R1,AKT1,PIK3R2,PIK3CB,LCK,PIK3R3,EGFR,EGF,ESR1,PDGFB,PTEN,CDKN1A,HGF,PIK3CD,FGF2,CHUK,MDM2,CDKN1B,FGF23,CREB1,AKT2,PDGFRB,AKT3,FGF16,FGF9,FGF3,FGF18,FGF7,FGF6,FGF22,FGF20,FGF4,FGF1,KIT,MET,PDGFRA,BAD,CD19,TSC2,CASP9,FLT3,FLT3LG,TGFA
REAC	Negative regulation of the PI3K/AKT network	REAC:R-HSA-199418	9.28e-25	24.0324	99	705	45	10760	PIK3CA,PIK3R1,MAPK1,MAPK3,AKT1,PIK3R2,PIK3CB,LCK,PIK3R3,EGFR,EGF,TRAF6,ESR1,PDGFB,PTEN,HGF,PPP2R5D,PIK3CD,FGF2,FGF23,IRAK1,AKT2,PDGFRB,PIP5K1A,MYD88,AKT3,PIP5K1C,PIP5K1B,FGF16,FGF9,FGF3,FGF18,FGF7,FGF6,FGF22,FGF20,FGF4,FGF1,KIT,MET,PDGFRA,CD19,FLT3,FLT3LG,TGFA
REAC	Interleukin-10 signaling	REAC:R-HSA-6783783	4.18e-24	23.3789	45	705	31	10760	TNF,CCL4,CXCL1,IL6,CXCL10,CXCL2,CCR1,CCL5,CCL20,IL10,CCL19,IL1B,CSF2,TIMP1,TNFRSF1B,IL1A,TNFRSF1A,CCL2,IL1R1,IL18,CSF1,IL12B,PTGS2,IL12A,CSF3,IL10RB,LIF,IL1R2,IL10RA,CCL22,FCER2
REAC	Transcriptional Regulation by TP53	REAC:R-HSA-3700989	1.48e-23	22.8296	362	705	85	10760	TP53,EP300,JUN,AKT1,CREBBP,MAPK14,FOS,PTEN,ATF2,CCNB1,CDKN1A,TFDP1,E2F1,PCNA,MDM2,CDKN1B,PML,YWHAE,MAP2K6,BID,SFN,E2F4,AKT2,CDKN2A,ATM,CCNE1,HDAC2,AKT3,RBL2,FAS,CCNA1,TP73,CASP10,CARM1,CDK5,CCNE2,PRMT1,CHEK1,BAX,CHEK2,APAF1,IGFBP3,TNFRSF10B,CASP1,BCL6,BBC3,MSH2,CYCS,ATR,GADD45A,RFC2,PMAIP1,TSC2,CSNK2A1,CDK5R1,TP53BP2,PPP1R13B,DDB2,HIPK2,CASP6,PRKAB1,PCBP4,MDM4,CCNK,MLH1,TNFRSF10D,PLK3,BTG2,TNFRSF…
REAC	PI5P, PP2A and IER3 Regulate PI3K/AKT Signaling	REAC:R-HSA-6811558	4.32e-23	22.3649	92	705	42	10760	PIK3CA,PIK3R1,MAPK1,MAPK3,AKT1,PIK3R2,PIK3CB,LCK,PIK3R3,EGFR,EGF,TRAF6,ESR1,PDGFB,HGF,PPP2R5D,PIK3CD,FGF2,FGF23,IRAK1,PDGFRB,PIP5K1A,MYD88,PIP5K1C,PIP5K1B,FGF16,FGF9,FGF3,FGF18,FGF7,FGF6,FGF22,FGF20,FGF4,FGF1,KIT,MET,PDGFRA,CD19,FLT3,FLT3LG,TGFA
REAC	Inositol phosphate metabolism	REAC:R-HSA-1483249	5.32e-20	19.2737	48	705	29	10760	PTEN,INPP5D,INPPL1,PLCB1,PLCG2,OCRL,PLCB2,PLCB3,PLCB4,INPP4B,INPP4A,SYNJ1,ITPKB,ITPKC,ITPKA,ITPK1,INPP5B,INPP1,MINPP1,INPP5A,IMPA1,IMPA2,PLCE1,PLCD1,PLCH2,PLCH1,ISYNA1,IPPK,MTMR7
REAC	Intrinsic Pathway for Apoptosis	REAC:R-HSA-109606	2.98e-19	18.5261	54	705	30	10760	TP53,MAPK1,MAPK3,AKT1,MAPK8,CASP8,TFDP1,E2F1,CASP3,DYNLL1,YWHAE,BCL2L11,BID,SFN,BCL2,AKT2,CDKN2A,AKT3,TP73,BCL2L1,BAD,BAX,APAF1,BBC3,CYCS,PMAIP1,BAK1,CASP9,TP53BP2,PPP1R13B
REAC	TP53 Regulates Transcription of Cell Death Genes	REAC:R-HSA-5633008	9.01e-19	18.0454	44	705	27	10760	TP53,CREBBP,BID,ATM,FAS,TP73,CASP10,BAX,APAF1,IGFBP3,TNFRSF10B,CASP1,BCL6,BBC3,PMAIP1,TP53BP2,PPP1R13B,CASP6,TNFRSF10D,TNFRSF10C,TP53I3,STEAP3,BNIP3L,TRIAP1,PERP,NDRG1,BCL2L14
REAC	Synthesis of PIPs at the plasma membrane	REAC:R-HSA-1660499	1.27e-18	17.8976	52	705	29	10760	PIK3CA,PIK3R1,PIK3R2,PIK3CB,PIK3R3,PTEN,INPP5D,PIK3CD,INPPL1,PIK3CG,OCRL,INPP4B,INPP4A,PIP5K1A,PIP5K1C,SYNJ1,SYNJ2,PIP5K1B,PIK3C2A,PIK3R5,PIK3C2G,PIK3C2B,MTM1,MTMR14,MTMR3,MTMR6,MTMR8,MTMR1,MTMR2
REAC	Constitutive Signaling by Aberrant PI3K in Cancer	REAC:R-HSA-2219530	1.72e-18	17.7638	65	705	32	10760	PIK3CA,PIK3R1,PIK3R2,PIK3CB,LCK,PIK3R3,EGFR,EGF,ESR1,PDGFB,HGF,PIK3CD,FGF2,FGF23,PDGFRB,FGF16,FGF9,FGF3,FGF18,FGF7,FGF6,FGF22,FGF20,FGF4,FGF1,KIT,MET,PDGFRA,CD19,FLT3,FLT3LG,TGFA
REAC	PIP3 activates AKT signaling	REAC:R-HSA-1257604	1.93e-18	17.7134	252	705	63	10760	PIK3CA,PIK3R1,TP53,MAPK1,MAPK3,JUN,AKT1,PIK3R2,PIK3CB,LCK,PIK3R3,EGFR,EGF,TRAF6,ESR1,PDGFB,PTEN,ATF2,CDKN1A,HGF,PPP2R5D,PIK3CD,FGF2,CHUK,MDM2,CDKN1B,PML,FGF23,CREB1,IRAK1,AKT2,PDGFRB,PIP5K1A,MYD88,HDAC2,AKT3,PIP5K1C,PIP5K1B,FGF16,FGF9,FGF3,FGF18,FGF7,FGF6,FGF22,FGF20,FGF4,FGF1,KIT,HDAC5,MET,PDGFRA,EGR1,BAD,CBX4,CD19,TSC2,CSNK2A1,SNAI2,CASP9,FLT3,FLT3LG,TGFA
REAC	Diseases of signal transduction by growth factor receptors and second messengers	REAC:R-HSA-5663202	1.48e-17	16.831	380	705	78	10760	PIK3CA,PIK3R1,MAPK1,MAPK3,EP300,HRAS,AKT1,PIK3R2,CREBBP,NRAS,KRAS,PIK3CB,LCK,PIK3R3,ITGB3,EGFR,CTNNB1,EGF,ESR1,PDGFB,PTEN,MAP2K1,MYC,CDKN1A,HGF,PPP2R5D,PIK3CD,RAF1,FGF2,CHUK,MDM2,MAP2K2,CDKN1B,BCL2L11,FGF23,CREB1,AKT2,ITGA2B,PDGFRB,HDAC2,NCOR2,AKT3,FGFR1,IQGAP1,FGF16,FGF9,FGF3,FGF18,FGF7,FGF6,FGF22,FGF20,FGF4,FGF1,KIT,HDAC5,MET,BRAF,BCL2L1,KDR,PDGFRA,BAD,NCOR1,SND1,ARAF,TCF7L2,CD19,TGFBR2,TSC2,TG…
REAC	Generic Transcription Pathway	REAC:R-HSA-212436	1.66e-17	16.78	1222	705	163	10760	TP53,MAPK1,MAPK3,EP300,JUN,AKT1,CREBBP,MAPK14,KRAS,RELA,FOS,PF4,EGFR,IL2,CBFB,CTNNB1,IL6,ESR1,VEGFA,RB1,IL2RA,CCND1,PTEN,ATF2,MYC,CCNB1,NR3C1,SP1,CDKN1A,TFDP1,E2F1,UBE2I,PCNA,MDM2,CSF2,CDKN1B,PML,YWHAE,CDK4,BCL2L11,MAP2K6,BID,CREB1,ABL1,SFN,IRAK1,E2F4,THBS1,AKT2,ITGA2B,CDKN2A,IL3,ATM,CCNE1,HDAC2,NCOR2,AKT3,PPARA,CDK6,MYB,RBL2,FAS,CCNA1,CCND3,CCND2,KIT,IFNG,HDAC5,SPP1,TP73,MET,CEBPB,CASP10,GATA3,C…
REAC	Interleukin-2 family signaling	REAC:R-HSA-451927	2.01e-17	16.6977	44	705	26	10760	PIK3CA,PIK3R1,PIK3R2,PIK3CB,LCK,PIK3R3,IL2,JAK3,IL2RG,IL2RA,IL2RB,INPP5D,PIK3CD,CSF2,INPPL1,IL5,IL3,CSF2RA,CSF2RB,IL3RA,IL5RA,IL15,IL9,IL15RA,IL21R,IL21
REAC	Interleukin receptor SHC signaling	REAC:R-HSA-912526	1.45e-16	15.8393	26	705	20	10760	PIK3CA,PIK3R1,PIK3R2,PIK3CB,PIK3R3,IL2,JAK3,IL2RG,IL2RA,IL2RB,INPP5D,PIK3CD,CSF2,INPPL1,IL5,IL3,CSF2RA,CSF2RB,IL3RA,IL5RA
REAC	Signaling by Receptor Tyrosine Kinases	REAC:R-HSA-9006934	1.08e-15	14.9647	487	705	87	10760	PIK3CA,PIK3R1,MAPK1,MAPK3,EP300,HRAS,AKT1,PIK3R2,NRAS,MAPK14,PIK3CB,CXCL12,LCK,PIK3R3,RHOA,ITGB3,FOS,EGFR,CTNNB1,EGF,CDC42,ESR1,VEGFA,PDGFB,MAP2K1,ATF2,HGF,PPP2R5D,IGF1,FGF2,MAP2K2,PRKCA,FGF23,CREB1,THBS1,AKT2,PDGFRB,AKT3,FGF16,FGF9,FGF3,FGF18,FGF7,FGF6,FGF22,FGF20,FGF4,FGF1,KIT,SPP1,VEGFC,IGF1R,MET,MMP9,CLTA,BRAF,KDR,CDK5,VEGFB,PDGFRA,CHEK1,EGR1,ITGA3,NCOR1,JUNB,BAX,COL4A3,COL1A2,COL4A1,COL4A4,C…
REAC	Intracellular signaling by second messengers	REAC:R-HSA-9006925	1.43e-15	14.8438	292	705	64	10760	PIK3CA,PIK3R1,TP53,MAPK1,MAPK3,JUN,AKT1,PIK3R2,PIK3CB,LCK,PIK3R3,EGFR,EGF,TRAF6,ESR1,PDGFB,PTEN,ATF2,CDKN1A,HGF,PPP2R5D,PIK3CD,FGF2,CHUK,MDM2,CDKN1B,PML,PRKCA,FGF23,CREB1,IRAK1,AKT2,PDGFRB,PIP5K1A,MYD88,HDAC2,AKT3,PIP5K1C,PIP5K1B,FGF16,FGF9,FGF3,FGF18,FGF7,FGF6,FGF22,FGF20,FGF4,FGF1,KIT,HDAC5,MET,PDGFRA,EGR1,BAD,CBX4,CD19,TSC2,CSNK2A1,SNAI2,CASP9,FLT3,FLT3LG,TGFA
REAC	PI Metabolism	REAC:R-HSA-1483255	1.54e-15	14.8128	83	705	33	10760	PIK3CA,PIK3R1,PIK3R2,PIK3CB,PIK3R3,PTEN,INPP5D,PIK3CD,INPPL1,PIK3CG,OCRL,INPP4B,INPP4A,PIP5K1A,PIP5K1C,SYNJ1,SYNJ2,PIP5K1B,PIK3C2A,PIK3R5,PIK3C2G,PIK3C2B,PIK3C3,MTM1,INPP5E,MTMR14,MTMR3,MTMR6,MTMR8,MTMR1,MTMR2,MTMR4,MTMR7
REAC	Disease	REAC:R-HSA-1643685	3.52e-15	14.4534	1639	705	193	10760	PIK3CA,PIK3R1,MAPK1,MAPK3,EP300,HRAS,GNB1,JUN,AKT1,PIK3R2,GNGT1,CREBBP,NRAS,MAPK14,KRAS,GNAI1,MAPK8,RELA,PIK3CB,LCK,PIK3R3,ITGB3,CXCR4,EGFR,JAK3,CTNNB1,EGF,IL6,CDC42,ESR1,RB1,CASP8,PDGFB,CCND1,CD3G,IL10,PTEN,MAP2K1,MYC,IL1B,NR3C1,CDKN1A,HGF,TFDP1,E2F1,PPP2R5D,PIK3CD,RAF1,FGF2,UBE2I,IKBKG,IKBKB,CHUK,MDM2,NFKBIA,MAP2K2,CDKN1B,DYNLL1,PML,YWHAE,CDK4,DYNC1H1,BCL2L11,PLCG2,FGF23,CREB1,ABL1,CD4,THBS1,AK…
REAC	IRS-related events triggered by IGF1R	REAC:R-HSA-2428928	3.65e-15	14.438	43	705	24	10760	PIK3CA,PIK3R1,HRAS,PIK3R2,NRAS,PIK3CB,IGF1,FGF2,FGF23,AKT2,FGF16,FGF9,FGF3,FGF18,FGF7,FGF6,FGF22,FGF20,FGF4,FGF1,IGF1R,FLT3,PIK3C3,FLT3LG
REAC	IGF1R signaling cascade	REAC:R-HSA-2428924	3.65e-15	14.438	43	705	24	10760	PIK3CA,PIK3R1,HRAS,PIK3R2,NRAS,PIK3CB,IGF1,FGF2,FGF23,AKT2,FGF16,FGF9,FGF3,FGF18,FGF7,FGF6,FGF22,FGF20,FGF4,FGF1,IGF1R,FLT3,PIK3C3,FLT3LG
REAC	Synthesis of IP3 and IP4 in the cytosol	REAC:R-HSA-1855204	6.09e-15	14.2156	26	705	19	10760	PTEN,INPP5D,INPPL1,PLCB1,PLCG2,OCRL,PLCB2,PLCB3,PLCB4,SYNJ1,ITPKB,ITPKC,ITPKA,ITPK1,INPP5B,PLCE1,PLCD1,PLCH2,PLCH1
REAC	Signaling by Type 1 Insulin-like Growth Factor 1 Receptor (IGF1R)	REAC:R-HSA-2404192	7.54e-15	14.1229	44	705	24	10760	PIK3CA,PIK3R1,HRAS,PIK3R2,NRAS,PIK3CB,IGF1,FGF2,FGF23,AKT2,FGF16,FGF9,FGF3,FGF18,FGF7,FGF6,FGF22,FGF20,FGF4,FGF1,IGF1R,FLT3,PIK3C3,FLT3LG
REAC	Insulin receptor signalling cascade	REAC:R-HSA-74751	1.52e-14	13.8191	45	705	24	10760	PIK3CA,PIK3R1,MAPK1,MAPK3,HRAS,PIK3R2,NRAS,PIK3CB,FGF2,FGF23,AKT2,FGF16,FGF9,FGF3,FGF18,FGF7,FGF6,FGF22,FGF20,FGF4,FGF1,FLT3,PIK3C3,FLT3LG
REAC	IRS-mediated signalling	REAC:R-HSA-112399	6.53e-14	13.185	39	705	22	10760	PIK3CA,PIK3R1,HRAS,PIK3R2,NRAS,PIK3CB,FGF2,FGF23,AKT2,FGF16,FGF9,FGF3,FGF18,FGF7,FGF6,FGF22,FGF20,FGF4,FGF1,FLT3,PIK3C3,FLT3LG
REAC	MAPK1/MAPK3 signaling	REAC:R-HSA-5684996	1.35e-13	12.8712	269	705	58	10760	PIK3CA,PIK3R1,MAPK1,MAPK3,HRAS,PIK3R2,NRAS,KRAS,PIK3CB,ITGB3,EGFR,IL2,JAK3,IL2RG,EGF,IL6,IL2RA,PDGFB,MAP2K1,IL2RB,HGF,PPP2R5D,RAF1,FGF2,CSF2,MAP2K2,FGF23,IL5,ITGA2B,PDGFRB,IL3,CSF2RA,CSF2RB,IL3RA,IL5RA,IQGAP1,FGF16,FGF9,FGF3,FGF18,FGF7,FGF6,FGF22,FGF20,FGF4,FGF1,KIT,MET,BRAF,BCL2L1,PDGFRA,ARAF,IL6R,DUSP1,FLT3,FLT3LG,TGFA,DUSP5
REAC	Extra-nuclear estrogen signaling	REAC:R-HSA-9009391	1.82e-13	12.7392	73	705	29	10760	PIK3CA,PIK3R1,MAPK1,MAPK3,HRAS,GNB1,AKT1,PIK3R2,GNGT1,NRAS,GNAI1,PIK3R3,FOS,EGFR,EGF,ESR1,CCND1,CDKN1B,CREB1,BCL2,AKT2,AKT3,IGF1R,MMP9,PRMT1,MMP2,CAV1,ELK1,TGFA
REAC	RNA Polymerase II Transcription	REAC:R-HSA-73857	2.03e-13	12.6917	1343	705	163	10760	TP53,MAPK1,MAPK3,EP300,JUN,AKT1,CREBBP,MAPK14,KRAS,RELA,FOS,PF4,EGFR,IL2,CBFB,CTNNB1,IL6,ESR1,VEGFA,RB1,IL2RA,CCND1,PTEN,ATF2,MYC,CCNB1,NR3C1,SP1,CDKN1A,TFDP1,E2F1,UBE2I,PCNA,MDM2,CSF2,CDKN1B,PML,YWHAE,CDK4,BCL2L11,MAP2K6,BID,CREB1,ABL1,SFN,IRAK1,E2F4,THBS1,AKT2,ITGA2B,CDKN2A,IL3,ATM,CCNE1,HDAC2,NCOR2,AKT3,PPARA,CDK6,MYB,RBL2,FAS,CCNA1,CCND3,CCND2,KIT,IFNG,HDAC5,SPP1,TP73,MET,CEBPB,CASP10,GATA3,C…
REAC	Peptide ligand-binding receptors	REAC:R-HSA-375276	2.36e-13	12.6262	195	705	48	10760	AGT,CXCL12,BDKRB2,CCL4,PPBP,PF4,CXCR4,EDN1,CXCL1,CCR3,PENK,CXCL10,CXCL2,CCR1,CCL5,CXCR3,CCL20,CXCL11,CXCL9,CCR4,CX3CR1,CCR8,CCL19,CXCL6,CCL16,CXCR6,CCL25,CCR9,CCR10,CXCL5,CXCL3,CXCL13,CCL27,CCL21,CCR7,CCL13,CCL1,CX3CL1,CCL11,EDN2,XCL2,XCL1,XCR1,NTS,CCL2,CCL22,CCL7,CCL17
REAC	MAPK family signaling cascades	REAC:R-HSA-5683057	3.89e-13	12.4102	308	705	62	10760	PIK3CA,PIK3R1,MAPK1,MAPK3,HRAS,JUN,PIK3R2,NRAS,KRAS,PIK3CB,ITGB3,EGFR,IL2,JAK3,IL2RG,EGF,IL6,CDC42,IL2RA,PDGFB,MAP2K1,MYC,IL2RB,HGF,PPP2R5D,RAF1,FGF2,CSF2,MAP2K2,FGF23,IL5,ITGA2B,PDGFRB,IL3,CSF2RA,CSF2RB,IL3RA,IL5RA,IQGAP1,CCND3,FGF16,FGF9,FGF3,FGF18,FGF7,FGF6,FGF22,FGF20,FGF4,FGF1,KIT,MET,BRAF,BCL2L1,PDGFRA,ARAF,IL6R,DUSP1,FLT3,FLT3LG,TGFA,DUSP5
REAC	Activation of BH3-only proteins	REAC:R-HSA-114452	3.94e-13	12.405	30	705	19	10760	TP53,AKT1,MAPK8,TFDP1,E2F1,DYNLL1,YWHAE,BCL2L11,BID,SFN,BCL2,AKT2,AKT3,TP73,BAD,BBC3,PMAIP1,TP53BP2,PPP1R13B
REAC	RAF/MAP kinase cascade	REAC:R-HSA-5673001	9.69e-13	12.0137	264	705	56	10760	PIK3CA,PIK3R1,MAPK1,MAPK3,HRAS,PIK3R2,NRAS,KRAS,PIK3CB,ITGB3,EGFR,IL2,JAK3,IL2RG,EGF,IL2RA,PDGFB,MAP2K1,IL2RB,HGF,PPP2R5D,RAF1,FGF2,CSF2,MAP2K2,FGF23,IL5,ITGA2B,PDGFRB,IL3,CSF2RA,CSF2RB,IL3RA,IL5RA,IQGAP1,FGF16,FGF9,FGF3,FGF18,FGF7,FGF6,FGF22,FGF20,FGF4,FGF1,KIT,MET,BRAF,BCL2L1,PDGFRA,ARAF,DUSP1,FLT3,FLT3LG,TGFA,DUSP5
REAC	SHC-mediated cascade:FGFR2	REAC:R-HSA-5654699	1.4e-12	11.8533	16	705	14	10760	HRAS,NRAS,FGF2,FGF23,FGF16,FGF9,FGF3,FGF18,FGF7,FGF6,FGF22,FGF20,FGF4,FGF1
REAC	PI3K Cascade	REAC:R-HSA-109704	2.46e-12	11.6096	36	705	20	10760	PIK3CA,PIK3R1,PIK3R2,PIK3CB,FGF2,FGF23,AKT2,FGF16,FGF9,FGF3,FGF18,FGF7,FGF6,FGF22,FGF20,FGF4,FGF1,FLT3,PIK3C3,FLT3LG
REAC	Defective binding of RB1 mutants to E2F1,(E2F2, E2F3)	REAC:R-HSA-9661069	7.47e-12	11.1269	17	705	14	10760	RB1,CCND1,CDKN1A,TFDP1,E2F1,CDKN1B,CDK4,CCNE1,CDK6,CCND3,CCND2,E2F3,E2F2,CCNE2
REAC	Aberrant regulation of mitotic G1/S transition in cancer due to RB1 defects	REAC:R-HSA-9659787	7.47e-12	11.1269	17	705	14	10760	RB1,CCND1,CDKN1A,TFDP1,E2F1,CDKN1B,CDK4,CCNE1,CDK6,CCND3,CCND2,E2F3,E2F2,CCNE2
REAC	Toll Like Receptor TLR6:TLR2 Cascade	REAC:R-HSA-168188	7.57e-12	11.1211	100	705	32	10760	MAPK1,MAPK3,JUN,MAPK14,MAPK8,RELA,FOS,TRAF6,MAP3K7,MAP3K1,MAP2K1,ATF2,PPP2R5D,IKBKG,IKBKB,CHUK,NFKBIA,MAP2K6,CREB1,IRAK1,TLR4,MAP2K3,MYD88,BTK,CD36,MAP2K4,TLR2,CD14,LY96,TLR6,ELK1,ECSIT
REAC	MyD88:MAL(TIRAP) cascade initiated on plasma membrane	REAC:R-HSA-166058	7.57e-12	11.1211	100	705	32	10760	MAPK1,MAPK3,JUN,MAPK14,MAPK8,RELA,FOS,TRAF6,MAP3K7,MAP3K1,MAP2K1,ATF2,PPP2R5D,IKBKG,IKBKB,CHUK,NFKBIA,MAP2K6,CREB1,IRAK1,TLR4,MAP2K3,MYD88,BTK,CD36,MAP2K4,TLR2,CD14,LY96,TLR6,ELK1,ECSIT
REAC	Downstream signaling of activated FGFR2	REAC:R-HSA-5654696	8.66e-12	11.0626	23	705	16	10760	PIK3CA,PIK3R1,HRAS,NRAS,FGF2,FGF23,FGF16,FGF9,FGF3,FGF18,FGF7,FGF6,FGF22,FGF20,FGF4,FGF1
REAC	Gene expression (Transcription)	REAC:R-HSA-74160	1.53e-11	10.8148	1479	705	169	10760	TP53,MAPK1,MAPK3,EP300,JUN,AKT1,CREBBP,MAPK14,KRAS,RELA,FOS,PF4,EGFR,IL2,CBFB,CTNNB1,IL6,ESR1,VEGFA,RB1,IL2RA,CCND1,PTEN,ATF2,MYC,CCNB1,NR3C1,SP1,CDKN1A,TFDP1,E2F1,UBE2I,PCNA,MDM2,CSF2,CDKN1B,PML,YWHAE,CDK4,BCL2L11,MAP2K6,BID,CREB1,ABL1,SFN,IRAK1,E2F4,THBS1,AKT2,ITGA2B,CDKN2A,IL3,ATM,CCNE1,HDAC2,NCOR2,AKT3,PPARA,CDK6,MYB,RANBP2,RBL2,FAS,CCNA1,CCND3,CCND2,KIT,IFNG,HDAC5,SPP1,TP73,MET,CEBPB,CASP10,…
REAC	Toll Like Receptor TLR1:TLR2 Cascade	REAC:R-HSA-168179	1.94e-11	10.7124	103	705	32	10760	MAPK1,MAPK3,JUN,MAPK14,MAPK8,RELA,FOS,TRAF6,MAP3K7,MAP3K1,MAP2K1,ATF2,PPP2R5D,IKBKG,IKBKB,CHUK,NFKBIA,MAP2K6,CREB1,IRAK1,TLR4,MAP2K3,MYD88,BTK,CD36,MAP2K4,TLR2,CD14,LY96,TLR6,ELK1,ECSIT
REAC	Toll Like Receptor 2 (TLR2) Cascade	REAC:R-HSA-181438	1.94e-11	10.7124	103	705	32	10760	MAPK1,MAPK3,JUN,MAPK14,MAPK8,RELA,FOS,TRAF6,MAP3K7,MAP3K1,MAP2K1,ATF2,PPP2R5D,IKBKG,IKBKB,CHUK,NFKBIA,MAP2K6,CREB1,IRAK1,TLR4,MAP2K3,MYD88,BTK,CD36,MAP2K4,TLR2,CD14,LY96,TLR6,ELK1,ECSIT
REAC	PI-3K cascade:FGFR2	REAC:R-HSA-5654695	3.16e-11	10.5005	18	705	14	10760	PIK3CA,PIK3R1,FGF2,FGF23,FGF16,FGF9,FGF3,FGF18,FGF7,FGF6,FGF22,FGF20,FGF4,FGF1
REAC	TP53 Regulates Transcription of Cell Cycle Genes	REAC:R-HSA-6791312	3.4e-11	10.4687	49	705	22	10760	TP53,EP300,CCNB1,CDKN1A,TFDP1,E2F1,PCNA,CDKN1B,SFN,E2F4,CCNE1,RBL2,CCNA1,CARM1,CCNE2,PRMT1,BAX,GADD45A,PCBP4,PLK3,BTG2,ARID3A
REAC	Programmed Cell Death	REAC:R-HSA-5357801	4.03e-11	10.3949	205	705	46	10760	TP53,MAPK1,MAPK3,AKT1,MAPK8,CTNNB1,CASP8,IL1B,TFDP1,E2F1,BIRC3,CASP3,DYNLL1,YWHAE,BCL2L11,BID,SFN,BCL2,AKT2,CDKN2A,TLR4,AKT3,CDH1,IL1A,FAS,TP73,BCL2L1,CD14,TNFSF10,FASLG,BAD,LY96,BAX,IL18,APAF1,TNFRSF10B,CASP1,BBC3,CYCS,PMAIP1,BAK1,CASP9,APC,TP53BP2,PPP1R13B,CASP6
REAC	Toll Like Receptor 4 (TLR4) Cascade	REAC:R-HSA-166016	4.28e-11	10.3689	132	705	36	10760	MAPK1,MAPK3,JUN,MAPK14,MAPK8,RELA,FOS,TRAF6,MAP3K7,MAP3K1,CASP8,MAP2K1,ATF2,PPP2R5D,BIRC3,IKBKG,IKBKB,CHUK,NFKBIA,MAP2K6,PLCG2,CREB1,IRAK1,TLR4,MAP2K3,MYD88,BTK,ITGAM,CD36,MAP2K4,TLR2,CD14,LY96,TLR6,ELK1,ECSIT
REAC	Toll-like Receptor Cascades	REAC:R-HSA-168898	5.42e-11	10.2662	154	705	39	10760	MAPK1,MAPK3,JUN,MAPK14,MAPK8,RELA,FOS,TRAF6,MAP3K7,MAP3K1,CASP8,MAP2K1,ATF2,PPP2R5D,BIRC3,IKBKG,IKBKB,CHUK,NFKBIA,MAP2K6,PLCG2,CREB1,IRAK1,TLR4,MAP2K3,MYD88,BTK,ITGAM,CD36,MAP2K4,TLR2,CD14,LY96,TLR3,TLR6,ELK1,PIK3C3,TLR7,ECSIT
REAC	Toll Like Receptor 9 (TLR9) Cascade	REAC:R-HSA-168138	5.55e-11	10.2556	94	705	30	10760	MAPK1,MAPK3,JUN,MAPK14,MAPK8,RELA,FOS,TRAF6,MAP3K7,MAP3K1,MAP2K1,ATF2,PPP2R5D,IKBKG,IKBKB,CHUK,NFKBIA,MAP2K6,CREB1,IRAK1,TLR4,MAP2K3,MYD88,MAP2K4,CD14,LY96,ELK1,PIK3C3,TLR7,ECSIT
REAC	TRAF6 mediated induction of NFkB and MAP kinases upon TLR7/8 or 9 activation	REAC:R-HSA-975138	7.87e-11	10.1042	89	705	29	10760	MAPK1,MAPK3,JUN,MAPK14,MAPK8,RELA,FOS,TRAF6,MAP3K7,MAP3K1,MAP2K1,ATF2,PPP2R5D,IKBKG,IKBKB,CHUK,NFKBIA,MAP2K6,CREB1,IRAK1,TLR4,MAP2K3,MYD88,MAP2K4,CD14,LY96,ELK1,TLR7,ECSIT
REAC	TNFs bind their physiological receptors	REAC:R-HSA-5669034	8.6e-11	10.0656	29	705	17	10760	TNFRSF1B,TNFRSF1A,TNFSF11,FASLG,LTA,TNFSF14,TNFRSF25,TNFRSF11B,TNFRSF14,TNFSF4,EDA2R,EDA,TNFRSF4,TNFSF15,TNFRSF17,TNFRSF13B,EDAR
REAC	MyD88 dependent cascade initiated on endosome	REAC:R-HSA-975155	1.09e-10	9.96262	90	705	29	10760	MAPK1,MAPK3,JUN,MAPK14,MAPK8,RELA,FOS,TRAF6,MAP3K7,MAP3K1,MAP2K1,ATF2,PPP2R5D,IKBKG,IKBKB,CHUK,NFKBIA,MAP2K6,CREB1,IRAK1,TLR4,MAP2K3,MYD88,MAP2K4,CD14,LY96,ELK1,TLR7,ECSIT
REAC	FRS-mediated FGFR2 signaling	REAC:R-HSA-5654700	1.13e-10	9.94758	19	705	14	10760	HRAS,NRAS,FGF2,FGF23,FGF16,FGF9,FGF3,FGF18,FGF7,FGF6,FGF22,FGF20,FGF4,FGF1
REAC	Interleukin-3, Interleukin-5 and GM-CSF signaling	REAC:R-HSA-512988	1.44e-10	9.8426	47	705	21	10760	PIK3CA,PIK3R1,PIK3R2,PIK3CB,PIK3R3,IL2,JAK3,IL2RG,IL2RA,IL2RB,INPP5D,PIK3CD,CSF2,INPPL1,IL5,IL3,CSF2RA,CSF2RB,IL3RA,IL5RA,BLNK
REAC	Toll Like Receptor 7/8 (TLR7/8) Cascade	REAC:R-HSA-168181	1.5e-10	9.82327	91	705	29	10760	MAPK1,MAPK3,JUN,MAPK14,MAPK8,RELA,FOS,TRAF6,MAP3K7,MAP3K1,MAP2K1,ATF2,PPP2R5D,IKBKG,IKBKB,CHUK,NFKBIA,MAP2K6,CREB1,IRAK1,TLR4,MAP2K3,MYD88,MAP2K4,CD14,LY96,ELK1,TLR7,ECSIT
REAC	Apoptosis	REAC:R-HSA-109581	2.55e-10	9.59305	176	705	41	10760	TP53,MAPK1,MAPK3,AKT1,MAPK8,CTNNB1,CASP8,TFDP1,E2F1,CASP3,DYNLL1,YWHAE,BCL2L11,BID,SFN,BCL2,AKT2,CDKN2A,TLR4,AKT3,CDH1,FAS,TP73,BCL2L1,CD14,TNFSF10,FASLG,BAD,LY96,BAX,APAF1,TNFRSF10B,BBC3,CYCS,PMAIP1,BAK1,CASP9,APC,TP53BP2,PPP1R13B,CASP6
REAC	Phospholipase C-mediated cascade; FGFR2	REAC:R-HSA-5654221	2.56e-10	9.59121	14	705	12	10760	FGF2,FGF23,FGF16,FGF9,FGF3,FGF18,FGF7,FGF6,FGF22,FGF20,FGF4,FGF1
REAC	Activated point mutants of FGFR2	REAC:R-HSA-2033519	2.56e-10	9.59121	14	705	12	10760	FGF2,FGF23,FGF16,FGF9,FGF3,FGF18,FGF7,FGF6,FGF22,FGF20,FGF4,FGF1
REAC	ESR-mediated signaling	REAC:R-HSA-8939211	3.61e-10	9.44286	217	705	46	10760	PIK3CA,PIK3R1,MAPK1,MAPK3,EP300,HRAS,GNB1,JUN,AKT1,PIK3R2,GNGT1,CREBBP,NRAS,GNAI1,CXCL12,PIK3R3,FOS,EGFR,CBFB,EGF,ESR1,CCND1,ATF2,MYC,SP1,CDKN1B,CREB1,BCL2,AKT2,AKT3,MYB,IGF1R,MMP9,GATA3,CARM1,PRMT1,CTSD,JUND,MMP2,CAV1,DDX5,FOXA1,FOSB,ELK1,TGFA,PPID
REAC	Class A/1 (Rhodopsin-like receptors)	REAC:R-HSA-373076	1.2e-09	8.91945	328	705	58	10760	AGT,CXCL12,BDKRB2,CCL4,PPBP,PF4,CXCR4,EDN1,CXCL1,CCR3,PENK,CXCL10,CXCL2,CCR1,CCL5,CXCR3,CCL20,CXCL11,CXCL9,CCR4,CX3CR1,CCR8,CCL19,CXCL6,CCL16,CXCR6,CCL25,CCR9,PTGER3,CCR10,CXCL5,CXCL3,CXCL13,CCL27,CCL21,CCR7,CCL13,CCL1,CX3CL1,PTGER1,TBXA2R,CCL11,EDN2,PTGFR,CYSLTR1,XCL2,XCL1,XCR1,CYSLTR2,NTS,CCL2,ADORA2B,PTGER4,PTGIR,PTGER2,CCL22,CCL7,CCL17
REAC	Signaling by Insulin receptor	REAC:R-HSA-74752	2.05e-09	8.68745	69	705	24	10760	PIK3CA,PIK3R1,MAPK1,MAPK3,HRAS,PIK3R2,NRAS,PIK3CB,FGF2,FGF23,AKT2,FGF16,FGF9,FGF3,FGF18,FGF7,FGF6,FGF22,FGF20,FGF4,FGF1,FLT3,PIK3C3,FLT3LG
REAC	Hemostasis	REAC:R-HSA-109582	2.46e-09	8.60905	672	705	92	10760	PIK3CA,PIK3R1,TP53,MAPK1,MAPK3,HRAS,GNB1,AKT1,PIK3R2,GNGT1,NRAS,MAPK14,GNAI1,PIK3CB,LCK,PIK3R3,RHOA,PPBP,ITGB3,PF4,EGF,CDC42,VEGFA,PDGFB,HGF,INPP5D,PPP2R5D,IGF1,GNAQ,RAF1,PRKCA,PLCG2,PIK3CG,ABL1,THBS1,ITGA2B,TIMP1,TGFB3,HDAC2,TBXA2R,MYB,ITGAM,CD36,TF,TGFB2,IFNB1,VEGFC,CD44,PLAU,GATA3,CDK5,VEGFB,SERPINE1,ITGA6,ITGA3,GATA1,PIK3R5,ITPK1,IFNA2,IFNA21,IFNA17,IFNA4,IFNA14,IFNA10,IFNA8,IFNA6,IFNA16,IFNA…
REAC	SHC-mediated cascade:FGFR1	REAC:R-HSA-5654688	3.41e-09	8.46784	13	705	11	10760	HRAS,NRAS,FGF2,FGF23,FGF9,FGF3,FGF6,FGF22,FGF20,FGF4,FGF1
REAC	Interleukin-17 signaling	REAC:R-HSA-448424	4.16e-09	8.38045	71	705	24	10760	MAPK1,MAPK3,JUN,MAPK14,MAPK8,FOS,TRAF6,MAP3K7,MAP2K1,ATF2,PPP2R5D,IKBKG,IKBKB,CHUK,MAP2K6,CREB1,IRAK1,MAP2K3,MAP2K4,IL17A,ELK1,IL17RA,IL17RB,IL25
REAC	FGFR2 ligand binding and activation	REAC:R-HSA-190241	4.53e-09	8.34344	16	705	12	10760	FGF2,FGF23,FGF16,FGF9,FGF3,FGF18,FGF7,FGF6,FGF22,FGF20,FGF4,FGF1
REAC	SHC-mediated cascade:FGFR3	REAC:R-HSA-5654704	7.9e-09	8.10245	11	705	10	10760	HRAS,NRAS,FGF2,FGF23,FGF16,FGF9,FGF18,FGF20,FGF4,FGF1
REAC	TP53 Regulates Transcription of Genes Involved in Cytochrome C Release	REAC:R-HSA-6803204	1.03e-08	7.98543	20	705	13	10760	TP53,CREBBP,BID,ATM,TP73,BAX,BBC3,PMAIP1,TP53BP2,PPP1R13B,STEAP3,BNIP3L,TRIAP1
REAC	FGFR2c ligand binding and activation	REAC:R-HSA-190375	1.18e-08	7.92869	9	705	9	10760	FGF2,FGF23,FGF16,FGF9,FGF18,FGF6,FGF20,FGF4,FGF1
REAC	Estrogen-dependent nuclear events downstream of ESR-membrane signaling	REAC:R-HSA-9634638	1.4e-08	7.85475	24	705	14	10760	MAPK1,MAPK3,AKT1,FOS,EGFR,EGF,CCND1,CDKN1B,CREB1,BCL2,AKT2,AKT3,ELK1,TGFA
REAC	Negative regulation of FGFR2 signaling	REAC:R-HSA-5654727	1.42e-08	7.84733	28	705	15	10760	MAPK1,MAPK3,FGF2,FGF23,FGF16,FGF9,FGF3,FGF18,FGF7,FGF6,FGF22,FGF20,FGF4,FGF1,BRAF
REAC	Signaling by FGFR3 point mutants in cancer	REAC:R-HSA-8853338	1.45e-08	7.83858	17	705	12	10760	PIK3CA,PIK3R1,HRAS,NRAS,FGF2,FGF23,FGF16,FGF9,FGF18,FGF20,FGF4,FGF1
REAC	Signaling by FGFR3 in disease	REAC:R-HSA-5655332	1.45e-08	7.83858	17	705	12	10760	PIK3CA,PIK3R1,HRAS,NRAS,FGF2,FGF23,FGF16,FGF9,FGF18,FGF20,FGF4,FGF1
REAC	Synthesis of IP2, IP, and Ins in the cytosol	REAC:R-HSA-1855183	1.5e-08	7.82531	14	705	11	10760	OCRL,INPP4B,INPP4A,SYNJ1,INPP5B,INPP1,INPP5A,IMPA1,IMPA2,ISYNA1,MTMR7
REAC	Oncogene Induced Senescence	REAC:R-HSA-2559585	2.21e-08	7.65495	33	705	16	10760	TP53,MAPK1,MAPK3,RB1,SP1,TFDP1,E2F1,MDM2,CDK4,CDKN2A,CDK6,E2F3,E2F2,ETS1,ETS2,MDM4
REAC	TRIF(TICAM1)-mediated TLR4 signaling	REAC:R-HSA-937061	2.66e-08	7.57498	96	705	27	10760	MAPK1,MAPK3,JUN,MAPK14,MAPK8,RELA,FOS,TRAF6,MAP3K7,CASP8,MAP2K1,ATF2,PPP2R5D,BIRC3,IKBKG,IKBKB,CHUK,NFKBIA,MAP2K6,CREB1,IRAK1,TLR4,MAP2K3,MAP2K4,CD14,LY96,ELK1
REAC	MyD88-independent TLR4 cascade	REAC:R-HSA-166166	2.66e-08	7.57498	96	705	27	10760	MAPK1,MAPK3,JUN,MAPK14,MAPK8,RELA,FOS,TRAF6,MAP3K7,CASP8,MAP2K1,ATF2,PPP2R5D,BIRC3,IKBKG,IKBKB,CHUK,NFKBIA,MAP2K6,CREB1,IRAK1,TLR4,MAP2K3,MAP2K4,CD14,LY96,ELK1
REAC	MyD88 cascade initiated on plasma membrane	REAC:R-HSA-975871	3.61e-08	7.44244	84	705	25	10760	MAPK1,MAPK3,JUN,MAPK14,MAPK8,RELA,FOS,TRAF6,MAP3K7,MAP3K1,MAP2K1,ATF2,PPP2R5D,IKBKG,IKBKB,CHUK,NFKBIA,MAP2K6,CREB1,IRAK1,MAP2K3,MYD88,MAP2K4,ELK1,ECSIT
REAC	Toll Like Receptor 5 (TLR5) Cascade	REAC:R-HSA-168176	3.61e-08	7.44244	84	705	25	10760	MAPK1,MAPK3,JUN,MAPK14,MAPK8,RELA,FOS,TRAF6,MAP3K7,MAP3K1,MAP2K1,ATF2,PPP2R5D,IKBKG,IKBKB,CHUK,NFKBIA,MAP2K6,CREB1,IRAK1,MAP2K3,MYD88,MAP2K4,ELK1,ECSIT
REAC	Toll Like Receptor 10 (TLR10) Cascade	REAC:R-HSA-168142	3.61e-08	7.44244	84	705	25	10760	MAPK1,MAPK3,JUN,MAPK14,MAPK8,RELA,FOS,TRAF6,MAP3K7,MAP3K1,MAP2K1,ATF2,PPP2R5D,IKBKG,IKBKB,CHUK,NFKBIA,MAP2K6,CREB1,IRAK1,MAP2K3,MYD88,MAP2K4,ELK1,ECSIT
REAC	TP53 Regulates Transcription of Genes Involved in G2 Cell Cycle Arrest	REAC:R-HSA-6804114	4.09e-08	7.38807	18	705	12	10760	TP53,EP300,CCNB1,TFDP1,PCNA,SFN,E2F4,RBL2,CARM1,PRMT1,BAX,GADD45A
REAC	Downstream signaling of activated FGFR3	REAC:R-HSA-5654708	4.09e-08	7.38807	18	705	12	10760	PIK3CA,PIK3R1,HRAS,NRAS,FGF2,FGF23,FGF16,FGF9,FGF18,FGF20,FGF4,FGF1
REAC	SHC-mediated cascade:FGFR4	REAC:R-HSA-5654719	5.28e-08	7.27775	15	705	11	10760	HRAS,NRAS,FGF2,FGF23,FGF16,FGF9,FGF18,FGF6,FGF20,FGF4,FGF1
REAC	PI-3K cascade:FGFR1	REAC:R-HSA-5654689	5.28e-08	7.27775	15	705	11	10760	PIK3CA,PIK3R1,FGF2,FGF23,FGF9,FGF3,FGF6,FGF22,FGF20,FGF4,FGF1
REAC	Platelet activation, signaling and aggregation	REAC:R-HSA-76002	5.64e-08	7.24856	258	705	47	10760	PIK3CA,PIK3R1,MAPK1,MAPK3,GNB1,AKT1,PIK3R2,GNGT1,MAPK14,GNAI1,PIK3CB,LCK,PIK3R3,RHOA,PPBP,ITGB3,PF4,EGF,CDC42,VEGFA,PDGFB,HGF,IGF1,GNAQ,RAF1,PRKCA,PLCG2,PIK3CG,THBS1,ITGA2B,TIMP1,TGFB3,TBXA2R,CD36,TF,TGFB2,VEGFC,VEGFB,SERPINE1,PIK3R5,COL1A2,GP1BA,THPO,GP5,GP9,MPL,CD9
REAC	Downstream signaling of activated FGFR1	REAC:R-HSA-5654687	5.87e-08	7.23157	22	705	13	10760	PIK3CA,PIK3R1,HRAS,NRAS,FGF2,FGF23,FGF9,FGF3,FGF6,FGF22,FGF20,FGF4,FGF1
REAC	Downstream signaling of activated FGFR4	REAC:R-HSA-5654716	5.87e-08	7.23157	22	705	13	10760	PIK3CA,PIK3R1,HRAS,NRAS,FGF2,FGF23,FGF16,FGF9,FGF18,FGF6,FGF20,FGF4,FGF1
REAC	Signaling by FGFR4	REAC:R-HSA-5654743	6.8e-08	7.16736	35	705	16	10760	PIK3CA,PIK3R1,MAPK1,MAPK3,HRAS,NRAS,FGF2,FGF23,FGF16,FGF9,FGF18,FGF6,FGF20,FGF4,FGF1,BRAF
REAC	Signaling by FGFR1	REAC:R-HSA-5654736	7.41e-08	7.13008	40	705	17	10760	PIK3CA,PIK3R1,MAPK1,MAPK3,HRAS,NRAS,FGF2,FGF23,FGF9,FGF3,FGF18,FGF6,FGF22,FGF20,FGF4,FGF1,BRAF
REAC	TNFR2 non-canonical NF-kB pathway	REAC:R-HSA-5668541	7.46e-08	7.12747	100	705	27	10760	TNF,BIRC3,CHUK,CD40LG,MAP3K14,TNFRSF1B,TNFRSF1A,TNFSF11,FASLG,TNFSF12,LTA,TNFRSF11A,TNFSF14,TNFRSF12A,LTB,LTBR,TNFRSF25,TNFRSF11B,TNFRSF14,TNFSF4,EDA2R,EDA,TNFRSF4,TNFSF15,TNFRSF17,TNFRSF13B,EDAR
REAC	Signaling by GPCR	REAC:R-HSA-372790	7.86e-08	7.10478	693	705	90	10760	PIK3CA,PIK3R1,MAPK1,MAPK3,HRAS,GNB1,AKT1,PIK3R2,GNGT1,NRAS,AGT,GNAI1,CXCL12,BDKRB2,PIK3R3,RHOA,CCL4,PPBP,PF4,CXCR4,EGFR,EDN1,CXCL1,CDC42,CCR3,PENK,CXCL10,CXCL2,CCR1,CCL5,CXCR3,CCL20,CXCL11,CXCL9,CCR4,CX3CR1,CCR8,CCL19,CXCL6,CCL16,CXCR6,CCL25,CCR9,PTGER3,CCR10,CXCL5,CXCL3,CXCL13,CCL27,CCL21,CCR7,CCL13,CCL1,CX3CL1,PPP2R5D,GNAQ,PRKCA,PLCB1,PIK3CG,CREB1,PLCB2,PLCB3,PTGER1,AKT2,PLCB4,AKT3,TBXA2R,BTK,C…
REAC	GPCR downstream signalling	REAC:R-HSA-388396	9.82e-08	7.00778	620	705	83	10760	PIK3CA,PIK3R1,MAPK1,MAPK3,HRAS,GNB1,AKT1,PIK3R2,GNGT1,NRAS,AGT,GNAI1,CXCL12,BDKRB2,PIK3R3,RHOA,CCL4,PPBP,PF4,CXCR4,EGFR,EDN1,CXCL1,CDC42,CCR3,PENK,CXCL10,CXCL2,CCR1,CCL5,CXCR3,CCL20,CXCL11,CXCL9,CCR4,CX3CR1,CCR8,CCL19,CXCL6,CCL16,CXCR6,CCL25,CCR9,PTGER3,CCR10,CXCL5,CXCL3,CXCL13,CCL27,CCL21,CCR7,CCL13,CCL1,CX3CL1,PPP2R5D,GNAQ,PRKCA,PLCB1,PIK3CG,CREB1,PLCB2,PLCB3,PTGER1,AKT2,PLCB4,AKT3,TBXA2R,BTK,E…
REAC	Cyclin D associated events in G1	REAC:R-HSA-69231	1.1e-07	6.95823	46	705	18	10760	RB1,CCND1,CDKN1A,TFDP1,E2F1,CDKN1B,CDK4,ABL1,E2F4,CDKN2A,CCNE1,CDK6,RBL2,CCND3,CCND2,E2F3,E2F2,CCNE2
REAC	G1 Phase	REAC:R-HSA-69236	1.1e-07	6.95823	46	705	18	10760	RB1,CCND1,CDKN1A,TFDP1,E2F1,CDKN1B,CDK4,ABL1,E2F4,CDKN2A,CCNE1,CDK6,RBL2,CCND3,CCND2,E2F3,E2F2,CCNE2
REAC	FRS-mediated FGFR1 signaling	REAC:R-HSA-5654693	1.59e-07	6.79905	16	705	11	10760	HRAS,NRAS,FGF2,FGF23,FGF9,FGF3,FGF6,FGF22,FGF20,FGF4,FGF1
REAC	TNF receptor superfamily (TNFSF) members mediating non-canonical NF-kB pathway	REAC:R-HSA-5676594	1.59e-07	6.79905	16	705	11	10760	BIRC3,CD40LG,MAP3K14,TNFSF11,TNFSF12,LTA,TNFRSF11A,TNFSF14,TNFRSF12A,LTB,LTBR
REAC	Signaling by FGFR3	REAC:R-HSA-5654741	1.68e-07	6.77567	32	705	15	10760	PIK3CA,PIK3R1,MAPK1,MAPK3,HRAS,NRAS,FGF2,FGF23,FGF16,FGF9,FGF18,FGF20,FGF4,FGF1,BRAF
REAC	Signaling by activated point mutants of FGFR1	REAC:R-HSA-1839122	1.82e-07	6.74044	8	705	8	10760	FGF2,FGF23,FGFR1,FGF9,FGF6,FGF20,FGF4,FGF1
REAC	PI-3K cascade:FGFR3	REAC:R-HSA-5654710	1.82e-07	6.74005	13	705	10	10760	PIK3CA,PIK3R1,FGF2,FGF23,FGF16,FGF9,FGF18,FGF20,FGF4,FGF1
REAC	G alpha (i) signalling events	REAC:R-HSA-418594	1.87e-07	6.72847	313	705	52	10760	MAPK1,GNB1,GNGT1,AGT,GNAI1,CXCL12,BDKRB2,CCL4,PPBP,PF4,CXCR4,CXCL1,CCR3,PENK,CXCL10,CXCL2,CCR1,CCL5,CXCR3,CCL20,CXCL11,CXCL9,CCR4,CX3CR1,CCR8,CCL19,CXCL6,CCL16,CXCR6,CCL25,CCR9,PTGER3,CCR10,CXCL5,CXCL3,CXCL13,CCL27,CCL21,CCR7,CCL13,CCL1,CX3CL1,PPP2R5D,GNAQ,PRKCA,PLCB1,CREB1,PLCB2,PLCB3,PLCB4,CDK5,PPP3CA
REAC	Signaling by FGFR2 in disease	REAC:R-HSA-5655253	1.91e-07	6.72002	37	705	16	10760	PIK3CA,PIK3R1,HRAS,NRAS,FGF2,FGF23,FGF16,FGF9,FGF3,FGF18,FGF7,FGF6,FGF22,FGF20,FGF4,FGF1
REAC	Signaling by NTRK1 (TRKA)	REAC:R-HSA-187037	2.4e-07	6.61915	112	705	28	10760	PIK3CA,PIK3R1,MAPK1,MAPK3,EP300,HRAS,PIK3R2,NRAS,MAPK14,PIK3CB,RHOA,FOS,MAP2K1,ATF2,PPP2R5D,MAP2K2,CREB1,CLTA,BRAF,CDK5,EGR1,JUNB,JUND,CDK5R1,FOSB,FOSL1,ELK1,CDK5R2
REAC	Interleukin-6 family signaling	REAC:R-HSA-6783589	2.6e-07	6.58445	24	705	13	10760	IL6,IL6ST,IL6R,LIFR,LIF,OSM,CTF1,CNTF,CNTFR,CLCF1,OSMR,IL11RA,IL11
REAC	FOXO-mediated transcription	REAC:R-HSA-9614085	3.1e-07	6.50806	66	705	21	10760	EP300,AKT1,CREBBP,NR3C1,CDKN1A,CDKN1B,BCL2L11,SFN,AKT2,HDAC2,AKT3,RBL2,FASLG,BCL6,BBC3,GADD45A,CAV1,NFYC,NFYA,NFYB,PCBP4
REAC	Toll Like Receptor 3 (TLR3) Cascade	REAC:R-HSA-168164	3.12e-07	6.50599	92	705	25	10760	MAPK1,MAPK3,JUN,MAPK14,MAPK8,RELA,FOS,TRAF6,MAP3K7,CASP8,MAP2K1,ATF2,PPP2R5D,BIRC3,IKBKG,IKBKB,CHUK,NFKBIA,MAP2K6,CREB1,IRAK1,MAP2K3,MAP2K4,TLR3,ELK1
REAC	Signaling by Nuclear Receptors	REAC:R-HSA-9006931	3.84e-07	6.41529	291	705	49	10760	PIK3CA,PIK3R1,MAPK1,MAPK3,EP300,HRAS,GNB1,JUN,AKT1,PIK3R2,GNGT1,CREBBP,NRAS,GNAI1,CXCL12,PIK3R3,FOS,EGFR,CBFB,EGF,ESR1,CCND1,ATF2,MYC,SP1,CDKN1B,CREB1,BCL2,AKT2,NCOR2,AKT3,MYB,IGF1R,MMP9,GATA3,CARM1,PRMT1,NCOR1,CTSD,JUND,MMP2,CAV1,DDX5,FOXA1,FOSB,ELK1,TGFA,PPID,ALDH1A3
REAC	TRAF6 mediated IRF7 activation	REAC:R-HSA-933541	4.06e-07	6.3917	29	705	14	10760	EP300,CREBBP,TRAF6,IFNB1,IFNA2,IFNA21,IFNA17,IFNA4,IFNA14,IFNA10,IFNA8,IFNA6,IFNA16,IFNA7
REAC	PI-3K cascade:FGFR4	REAC:R-HSA-5654720	4.23e-07	6.3732	17	705	11	10760	PIK3CA,PIK3R1,FGF2,FGF23,FGF16,FGF9,FGF18,FGF6,FGF20,FGF4,FGF1
REAC	IL-6-type cytokine receptor ligand interactions	REAC:R-HSA-6788467	4.23e-07	6.3732	17	705	11	10760	IL6ST,LIFR,LIF,OSM,CTF1,CNTF,CNTFR,CLCF1,OSMR,IL11RA,IL11
REAC	FGFR1 ligand binding and activation	REAC:R-HSA-190242	5.75e-07	6.24046	11	705	9	10760	FGF2,FGF23,FGF9,FGF3,FGF6,FGF22,FGF20,FGF4,FGF1
REAC	Phospholipase C-mediated cascade: FGFR1	REAC:R-HSA-5654219	5.75e-07	6.24046	11	705	9	10760	FGF2,FGF23,FGF9,FGF3,FGF6,FGF22,FGF20,FGF4,FGF1
REAC	AKT phosphorylates targets in the cytosol	REAC:R-HSA-198323	5.99e-07	6.22225	14	705	10	10760	AKT1,CDKN1A,CHUK,MDM2,CDKN1B,AKT2,AKT3,BAD,TSC2,CASP9
REAC	FRS-mediated FGFR3 signaling	REAC:R-HSA-5654706	5.99e-07	6.22225	14	705	10	10760	HRAS,NRAS,FGF2,FGF23,FGF16,FGF9,FGF18,FGF20,FGF4,FGF1
REAC	MAP kinase activation	REAC:R-HSA-450294	8.38e-07	6.07671	63	705	20	10760	MAPK1,MAPK3,JUN,MAPK14,MAPK8,FOS,TRAF6,MAP3K7,MAP2K1,ATF2,PPP2R5D,IKBKG,IKBKB,CHUK,MAP2K6,CREB1,IRAK1,MAP2K3,MAP2K4,ELK1
REAC	FRS-mediated FGFR4 signaling	REAC:R-HSA-5654712	1.02456e-06	5.98946	18	705	11	10760	HRAS,NRAS,FGF2,FGF23,FGF16,FGF9,FGF18,FGF6,FGF20,FGF4,FGF1
REAC	Diseases of Immune System	REAC:R-HSA-5260271	1.22642e-06	5.91136	31	705	14	10760	RELA,IKBKG,IKBKB,CHUK,NFKBIA,TLR4,MYD88,BTK,CD36,TLR2,CD14,LY96,TLR3,TLR6
REAC	Diseases associated with the TLR signaling cascade	REAC:R-HSA-5602358	1.22642e-06	5.91136	31	705	14	10760	RELA,IKBKG,IKBKB,CHUK,NFKBIA,TLR4,MYD88,BTK,CD36,TLR2,CD14,LY96,TLR3,TLR6
REAC	Signaling by activated point mutants of FGFR3	REAC:R-HSA-1839130	1.54181e-06	5.81197	9	705	8	10760	FGF2,FGF23,FGF16,FGF9,FGF18,FGF20,FGF4,FGF1
REAC	FGFR3 mutant receptor activation	REAC:R-HSA-2033514	1.54181e-06	5.81197	9	705	8	10760	FGF2,FGF23,FGF16,FGF9,FGF18,FGF20,FGF4,FGF1
REAC	FGFR3 ligand binding and activation	REAC:R-HSA-190239	1.54181e-06	5.81197	9	705	8	10760	FGF2,FGF23,FGF16,FGF9,FGF18,FGF20,FGF4,FGF1
REAC	Phospholipase C-mediated cascade; FGFR3	REAC:R-HSA-5654227	1.54181e-06	5.81197	9	705	8	10760	FGF2,FGF23,FGF16,FGF9,FGF18,FGF20,FGF4,FGF1
REAC	FGFR3c ligand binding and activation	REAC:R-HSA-190372	1.54181e-06	5.81197	9	705	8	10760	FGF2,FGF23,FGF16,FGF9,FGF18,FGF20,FGF4,FGF1
REAC	Signaling by TGFB family members	REAC:R-HSA-9006936	2.08284e-06	5.68134	100	705	25	10760	RHOA,MYC,SP1,TFDP1,E2F4,NCOR2,SERPINE1,NCOR1,JUNB,ACVR2A,TGFBR2,BMPR2,TGFBR1,BMP2,ACVR2B,BMPR1A,BMPR1B,CCNK,ACVR1B,INHBB,INHBA,ATP1B4,AMHR2,AMH,MTMR4
REAC	FGFR4 ligand binding and activation	REAC:R-HSA-190322	2.16551e-06	5.66444	12	705	9	10760	FGF2,FGF23,FGF16,FGF9,FGF18,FGF6,FGF20,FGF4,FGF1
REAC	TP53 Regulates Transcription of Death Receptors and Ligands	REAC:R-HSA-6803211	2.16551e-06	5.66444	12	705	9	10760	TP53,FAS,TP73,IGFBP3,TNFRSF10B,TP53BP2,PPP1R13B,TNFRSF10D,TNFRSF10C
REAC	Signaling by NTRKs	REAC:R-HSA-166520	2.49452e-06	5.60301	131	705	29	10760	PIK3CA,PIK3R1,MAPK1,MAPK3,EP300,HRAS,PIK3R2,NRAS,MAPK14,PIK3CB,RHOA,FOS,MAP2K1,ATF2,PPP2R5D,MAP2K2,CREB1,CLTA,BRAF,CDK5,EGR1,JUNB,BAX,JUND,CDK5R1,FOSB,FOSL1,ELK1,CDK5R2
REAC	DDX58/IFIH1-mediated induction of interferon-alpha/beta	REAC:R-HSA-168928	3.42699e-06	5.46509	81	705	22	10760	EP300,CREBBP,RELA,TRAF6,MAP3K1,CASP8,IKBKG,IKBKB,CHUK,NFKBIA,IFNB1,CASP10,IFNA2,IFNA21,IFNA17,IFNA4,IFNA14,IFNA10,IFNA8,IFNA6,IFNA16,IFNA7
REAC	Regulation of IFNA signaling	REAC:R-HSA-912694	4.12878e-06	5.38418	24	705	12	10760	IFNAR1,IFNB1,IFNA2,IFNA21,IFNA17,IFNA4,IFNA14,IFNA10,IFNA8,IFNA6,IFNA16,IFNA7
REAC	Regulation of TP53 Activity	REAC:R-HSA-5633007	5.65623e-06	5.24747	160	705	32	10760	TP53,EP300,AKT1,MAPK14,MDM2,PML,MAP2K6,AKT2,CDKN2A,ATM,HDAC2,AKT3,CCNA1,TP73,CDK5,CHEK1,CHEK2,ATR,RFC2,CSNK2A1,CDK5R1,TP53BP2,PPP1R13B,HIPK2,PRKAB1,MDM4,PLK3,PRDM1,POU4F1,POU4F2,CCNG1,TAF9
REAC	Cellular Senescence	REAC:R-HSA-2559583	6.35692e-06	5.19675	195	705	36	10760	TP53,MAPK1,MAPK3,JUN,MAPK14,MAPK8,RELA,FOS,IL6,RB1,SP1,CDKN1A,TFDP1,E2F1,MDM2,CDKN1B,CDK4,MAP2K6,CDKN2A,ATM,CCNE1,MAP2K3,CDK6,IL1A,CCNA1,MAP2K4,IFNB1,E2F3,MAP4K4,CEBPB,E2F2,CCNE2,ETS1,CBX4,ETS2,MDM4
REAC	Phospholipase C-mediated cascade; FGFR4	REAC:R-HSA-5654228	6.62851e-06	5.17858	13	705	9	10760	FGF2,FGF23,FGF16,FGF9,FGF18,FGF6,FGF20,FGF4,FGF1
REAC	Integrin cell surface interactions	REAC:R-HSA-216083	7.15671e-06	5.14529	84	705	22	10760	ITGB3,THBS1,ITGA2B,CDH1,ITGAM,SPP1,CD44,KDR,ITGA6,ITGA3,COL4A3,COL1A2,COL4A1,COL4A4,COL4A2,COL4A5,ITGA2,COL18A1,COL4A6,ITGA4,IBSP,ITGA5
REAC	Signaling by FGFR2	REAC:R-HSA-5654738	7.52014e-06	5.12377	64	705	19	10760	PIK3CA,PIK3R1,MAPK1,MAPK3,HRAS,NRAS,FGF2,FGF23,FGF16,FGF9,FGF3,FGF18,FGF7,FGF6,FGF22,FGF20,FGF4,FGF1,BRAF
REAC	Innate Immune System	REAC:R-HSA-168249	9.43996e-06	5.02503	1093	705	118	10760	PIK3CA,PIK3R1,MAPK1,MAPK3,EP300,HRAS,JUN,PIK3R2,CREBBP,NRAS,MAPK14,MAPK8,RELA,PIK3CB,LCK,RHOA,PPBP,FOS,CTNNB1,CXCL1,CDC42,TRAF6,MAP3K7,MAP3K1,CASP8,CD3G,MAP2K1,ATF2,IL1B,PPP2R5D,BIRC3,RAF1,IKBKG,IKBKB,CHUK,NFKBIA,DYNLL1,DYNC1H1,MAP2K6,PLCG2,HSPA8,CREB1,ABL1,MAP3K14,CD4,IRAK1,BCL2,TLR4,NFATC1,MAP2K3,MYD88,BTK,ITGAM,CD36,TNFRSF1B,TOLLIP,IQGAP1,MAP2K4,IFNB1,MMP9,CD44,HSPA1A,PLAU,BCL2L1,TLR2,CD14,CAS…
REAC	Aberrant regulation of mitotic cell cycle due to RB1 defects	REAC:R-HSA-9687139	1.29012e-05	4.88937	36	705	14	10760	RB1,CCND1,CDKN1A,TFDP1,E2F1,CDKN1B,CDK4,CCNE1,CDK6,CCND3,CCND2,E2F3,E2F2,CCNE2
REAC	Negative regulation of FGFR1 signaling	REAC:R-HSA-5654726	1.3049e-05	4.88442	26	705	12	10760	MAPK1,MAPK3,FGF2,FGF23,FGF9,FGF3,FGF6,FGF22,FGF20,FGF4,FGF1,BRAF
REAC	Signaling by PDGF	REAC:R-HSA-186797	1.65019e-05	4.78247	54	705	17	10760	PIK3CA,PIK3R1,HRAS,PIK3R2,NRAS,PIK3CB,PDGFB,THBS1,PDGFRB,SPP1,PDGFRA,COL4A3,COL4A1,COL4A4,COL4A2,COL4A5,PDGFD
REAC	GPCR ligand binding	REAC:R-HSA-500792	1.70187e-05	4.76907	459	705	62	10760	GNB1,GNGT1,AGT,CXCL12,BDKRB2,CCL4,PPBP,PF4,CXCR4,EDN1,CXCL1,CCR3,PENK,CXCL10,CXCL2,CCR1,CCL5,CXCR3,CCL20,CXCL11,CXCL9,CCR4,CX3CR1,CCR8,CCL19,CXCL6,CCL16,CXCR6,CCL25,CCR9,PTGER3,CCR10,CXCL5,CXCL3,CXCL13,CCL27,CCL21,CCR7,CCL13,CCL1,CX3CL1,PTGER1,TBXA2R,CCL11,EDN2,PTGFR,CYSLTR1,XCL2,XCL1,XCR1,CYSLTR2,NTS,CCL2,CD55,WNT1,ADORA2B,PTGER4,PTGIR,PTGER2,CCL22,CCL7,CCL17
REAC	TP53 Regulates Transcription of Genes Involved in G1 Cell Cycle Arrest	REAC:R-HSA-6804116	1.74808e-05	4.75744	14	705	9	10760	TP53,CDKN1A,E2F1,CDKN1B,CCNE1,CCNA1,CCNE2,PCBP4,ARID3A
REAC	Regulation of TP53 Activity through Association with Co-factors	REAC:R-HSA-6804759	1.74808e-05	4.75744	14	705	9	10760	TP53,AKT1,AKT2,AKT3,TP73,TP53BP2,PPP1R13B,POU4F1,POU4F2
REAC	TP53 regulates transcription of several additional cell death genes whose specific roles in p53-dependent apoptosis remain uncertain	REAC:R-HSA-6803205	1.74808e-05	4.75744	14	705	9	10760	TP53,TP73,BCL6,TP53BP2,PPP1R13B,TP53I3,PERP,NDRG1,BCL2L14
REAC	FGFR1c ligand binding and activation	REAC:R-HSA-190373	2.11316e-05	4.67507	8	705	7	10760	FGF2,FGF23,FGF9,FGF6,FGF20,FGF4,FGF1
REAC	Negative regulation of FGFR4 signaling	REAC:R-HSA-5654733	2.20964e-05	4.65568	27	705	12	10760	MAPK1,MAPK3,FGF2,FGF23,FGF16,FGF9,FGF18,FGF6,FGF20,FGF4,FGF1,BRAF
REAC	G-protein beta:gamma signalling	REAC:R-HSA-397795	2.21669e-05	4.6543	32	705	13	10760	GNB1,AKT1,GNGT1,RHOA,CDC42,PLCB1,PIK3CG,PLCB2,PLCB3,AKT2,AKT3,BTK,PIK3R5
REAC	Diseases of mitotic cell cycle	REAC:R-HSA-9675126	2.90533e-05	4.5368	38	705	14	10760	RB1,CCND1,CDKN1A,TFDP1,E2F1,CDKN1B,CDK4,CCNE1,CDK6,CCND3,CCND2,E2F3,E2F2,CCNE2
REAC	Nucleotide-binding domain, leucine rich repeat containing receptor (NLR) signaling pathways	REAC:R-HSA-168643	3.02923e-05	4.51867	56	705	17	10760	MAPK14,RELA,TRAF6,MAP3K7,CASP8,BIRC3,IKBKG,IKBKB,CHUK,MAP2K6,IRAK1,BCL2,BCL2L1,CASP1,HMOX1,PYCARD,CASP9
REAC	Signaling by FGFR in disease	REAC:R-HSA-1226099	3.02923e-05	4.51867	56	705	17	10760	PIK3CA,PIK3R1,HRAS,NRAS,FGF2,FGF23,FGFR1,FGF16,FGF9,FGF3,FGF18,FGF7,FGF6,FGF22,FGF20,FGF4,FGF1
REAC	Negative regulation of FGFR3 signaling	REAC:R-HSA-5654732	3.21192e-05	4.49324	23	705	11	10760	MAPK1,MAPK3,FGF2,FGF23,FGF16,FGF9,FGF18,FGF20,FGF4,FGF1,BRAF
REAC	Signaling by Erythropoietin	REAC:R-HSA-9006335	3.21192e-05	4.49324	23	705	11	10760	PIK3CA,PIK3R1,HRAS,NRAS,PIK3CB,PIK3CD,PLCG2,PIK3CG,EPO,PIK3R5,EPOR
REAC	Mitotic G1 phase and G1/S transition	REAC:R-HSA-453279	3.82134e-05	4.41778	147	705	29	10760	AKT1,RB1,CCND1,MYC,CCNB1,CDKN1A,TFDP1,E2F1,PCNA,CDKN1B,CDK4,ABL1,E2F4,AKT2,CDKN2A,CCNE1,AKT3,CDK6,RBL2,CCNA1,CCND3,CCND2,E2F3,E2F2,CDC6,CCNE2,MCM4,MCM5,RRM2
REAC	Eicosanoid ligand-binding receptors	REAC:R-HSA-391903	4.11629e-05	4.38549	15	705	9	10760	PTGER3,PTGER1,TBXA2R,PTGFR,CYSLTR1,CYSLTR2,PTGER4,PTGIR,PTGER2
REAC	Negative feedback regulation of MAPK pathway	REAC:R-HSA-5674499	4.30854e-05	4.36567	6	705	6	10760	MAPK1,MAPK3,MAP2K1,RAF1,MAP2K2,BRAF
REAC	Phospholipid metabolism	REAC:R-HSA-1483257	4.63436e-05	4.33401	210	705	36	10760	PIK3CA,PIK3R1,PIK3R2,PIK3CB,PIK3R3,PTEN,INPP5D,PIK3CD,INPPL1,PIK3CG,OCRL,INPP4B,INPP4A,PIP5K1A,PIP5K1C,SYNJ1,SYNJ2,PIP5K1B,CDIPT,PIK3C2A,PIK3R5,PIK3C2G,PIK3C2B,CSNK2A1,PIK3C3,MTM1,PLA2G1B,INPP5E,MTMR14,MTMR3,MTMR6,MTMR8,MTMR1,MTMR2,MTMR4,MTMR7
REAC	FGFR2 mutant receptor activation	REAC:R-HSA-1839126	5.83818e-05	4.23372	29	705	12	10760	FGF2,FGF23,FGF16,FGF9,FGF3,FGF18,FGF7,FGF6,FGF22,FGF20,FGF4,FGF1
REAC	Erythropoietin activates Phosphoinositide-3-kinase (PI3K)	REAC:R-HSA-9027276	7.09867e-05	4.14882	12	705	8	10760	PIK3CA,PIK3R1,PIK3CB,PIK3CD,PIK3CG,EPO,PIK3R5,EPOR
REAC	FOXO-mediated transcription of cell death genes	REAC:R-HSA-9614657	8.86229e-05	4.05245	16	705	9	10760	EP300,CREBBP,BCL2L11,FASLG,BCL6,BBC3,NFYC,NFYA,NFYB
REAC	BH3-only proteins associate with and inactivate anti-apoptotic BCL-2 members	REAC:R-HSA-111453	8.96957e-05	4.04723	9	705	7	10760	BCL2L11,BID,BCL2,BCL2L1,BAD,BBC3,PMAIP1
REAC	Prostanoid ligand receptors	REAC:R-HSA-391908	8.96957e-05	4.04723	9	705	7	10760	PTGER3,PTGER1,TBXA2R,PTGFR,PTGER4,PTGIR,PTGER2
REAC	Activation of PUMA and translocation to mitochondria	REAC:R-HSA-139915	8.96957e-05	4.04723	9	705	7	10760	TP53,TFDP1,E2F1,TP73,BBC3,TP53BP2,PPP1R13B
REAC	Costimulation by the CD28 family	REAC:R-HSA-388841	9.90193e-05	4.00428	67	705	18	10760	PIK3CA,PIK3R1,AKT1,PIK3R2,LCK,PIK3R3,CDC42,CD3G,PPP2R5D,CD3D,MAP3K14,HLA-DRA,HLA-DRB1,CD4,AKT2,AKT3,CD3E,TNFRSF14
REAC	Signaling by FGFR	REAC:R-HSA-190236	9.90939e-05	4.00395	74	705	19	10760	PIK3CA,PIK3R1,MAPK1,MAPK3,HRAS,NRAS,FGF2,FGF23,FGF16,FGF9,FGF3,FGF18,FGF7,FGF6,FGF22,FGF20,FGF4,FGF1,BRAF
REAC	Nuclear Events (kinase and transcription factor activation)	REAC:R-HSA-198725	0.000121697	3.91472	61	705	17	10760	MAPK1,MAPK3,EP300,MAPK14,FOS,ATF2,PPP2R5D,CREB1,CDK5,EGR1,JUNB,JUND,CDK5R1,FOSB,FOSL1,ELK1,CDK5R2
REAC	Constitutive Signaling by AKT1 E17K in Cancer	REAC:R-HSA-5674400	0.000152983	3.81536	26	705	11	10760	AKT1,CDKN1A,CHUK,MDM2,CDKN1B,CREB1,AKT2,AKT3,BAD,TSC2,CASP9
REAC	Death Receptor Signalling	REAC:R-HSA-73887	0.000175047	3.75685	140	705	27	10760	MAPK8,RELA,TNF,RHOA,TRAF6,MAP3K7,CASP8,BIRC3,IKBKG,IKBKB,CHUK,NFKBIA,CASP3,YWHAE,BCL2L11,IRAK1,MYD88,HDAC2,FAS,TNFRSF1A,NGFR,TNFSF10,CASP10,FASLG,BAD,TNFRSF10B,TNFRSF10D
REAC	Signaling by FGFR1 in disease	REAC:R-HSA-5655302	0.000211533	3.67462	32	705	12	10760	PIK3CA,PIK3R1,HRAS,NRAS,FGF2,FGF23,FGFR1,FGF9,FGF6,FGF20,FGF4,FGF1
REAC	Signaling by PDGFRA extracellular domain mutants	REAC:R-HSA-9673770	0.000282034	3.5497	10	705	7	10760	PIK3CA,PIK3R1,HRAS,PIK3R2,NRAS,PIK3CB,PDGFRA
REAC	Signaling by PDGFRA transmembrane, juxtamembrane and kinase domain mutants	REAC:R-HSA-9673767	0.000282034	3.5497	10	705	7	10760	PIK3CA,PIK3R1,HRAS,PIK3R2,NRAS,PIK3CB,PDGFRA
REAC	Activation of the AP-1 family of transcription factors	REAC:R-HSA-450341	0.000282034	3.5497	10	705	7	10760	MAPK1,MAPK3,JUN,MAPK14,MAPK8,FOS,ATF2
REAC	SUMO E3 ligases SUMOylate target proteins	REAC:R-HSA-3108232	0.000294483	3.53094	170	705	30	10760	TP53,EP300,CREBBP,RELA,ESR1,NR3C1,UBE2I,PCNA,IKBKG,MDM2,NFKBIA,PML,CDKN2A,HDAC2,NCOR2,PPARA,RANBP2,RANGAP1,NUP214,NUP153,NUP62,NUP210,CBX4,MITF,PIAS3,DDX5,TRIM28,HIPK2,VDR,HIC1
REAC	NGF-stimulated transcription	REAC:R-HSA-9031628	0.000337525	3.47169	39	705	13	10760	EP300,FOS,ATF2,CREB1,CDK5,EGR1,JUNB,JUND,CDK5R1,FOSB,FOSL1,ELK1,CDK5R2
REAC	Signaling by VEGF	REAC:R-HSA-194138	0.000421947	3.37474	104	705	22	10760	PIK3CA,PIK3R1,HRAS,AKT1,PIK3R2,NRAS,MAPK14,PIK3CB,RHOA,ITGB3,CTNNB1,CDC42,VEGFA,PRKCA,AKT2,AKT3,VEGFC,KDR,VEGFB,FLT4,CAV1,FLT1
REAC	Interferon Signaling	REAC:R-HSA-913531	0.000524968	3.27987	193	705	32	10760	MAPK3,PML,HLA-DRA,HLA-DRB1,HLA-A,RANBP2,IFNAR1,IFNB1,IFNG,CD44,IRF5,FCGR1A,EGR1,CIITA,NUP214,IFNA2,IFNA21,IFNA17,IFNA4,IFNA14,IFNA10,IFNA8,IFNA6,IFNA16,IFNA7,NUP153,NUP62,NUP210,EIF2AK2,IFNGR1,MT2A,IFNGR2
REAC	Apoptotic factor-mediated response	REAC:R-HSA-111471	0.000598189	3.22316	19	705	9	10760	MAPK1,MAPK3,CASP3,CDKN2A,BAX,APAF1,CYCS,BAK1,CASP9
REAC	SUMOylation	REAC:R-HSA-2990846	0.000631297	3.19977	176	705	30	10760	TP53,EP300,CREBBP,RELA,ESR1,NR3C1,UBE2I,PCNA,IKBKG,MDM2,NFKBIA,PML,CDKN2A,HDAC2,NCOR2,PPARA,RANBP2,RANGAP1,NUP214,NUP153,NUP62,NUP210,CBX4,MITF,PIAS3,DDX5,TRIM28,HIPK2,VDR,HIC1
REAC	Signaling by high-kinase activity BRAF mutants	REAC:R-HSA-6802948	0.000651152	3.18632	35	705	12	10760	MAPK1,MAPK3,HRAS,NRAS,ITGB3,MAP2K1,RAF1,MAP2K2,ITGA2B,IQGAP1,BRAF,ARAF
REAC	GPVI-mediated activation cascade	REAC:R-HSA-114604	0.000651152	3.18632	35	705	12	10760	PIK3CA,PIK3R1,PIK3R2,PIK3CB,LCK,PIK3R3,RHOA,CDC42,PLCG2,PIK3CG,PIK3R5,COL1A2
REAC	Signaling by FLT3 ITD and TKD mutants	REAC:R-HSA-9703648	0.000772811	3.11193	15	705	8	10760	PIK3CA,PIK3R1,HRAS,NRAS,CDKN1A,BCL2L1,FLT3,PIM1
REAC	Activation of BAD and translocation to mitochondria	REAC:R-HSA-111447	0.000772811	3.11193	15	705	8	10760	AKT1,YWHAE,BID,SFN,BCL2,AKT2,AKT3,BAD
REAC	Caspase activation via Death Receptors in the presence of ligand	REAC:R-HSA-140534	0.000772811	3.11193	15	705	8	10760	CASP8,TLR4,FAS,CD14,TNFSF10,FASLG,LY96,TNFRSF10B
REAC	Regulated Necrosis	REAC:R-HSA-5218859	0.000852095	3.06951	55	705	15	10760	TP53,CASP8,IL1B,BIRC3,CASP3,IL1A,FAS,TNFSF10,FASLG,BAX,IL18,TNFRSF10B,CASP1,CYCS,BAK1
REAC	Transcriptional regulation by RUNX1	REAC:R-HSA-8878171	0.000874714	3.05813	236	705	36	10760	EP300,CREBBP,PF4,IL2,CBFB,ESR1,IL2RA,CCND1,CSF2,PML,ABL1,THBS1,ITGA2B,IL3,CDK6,MYB,CCND3,CCND2,IFNG,TP73,GATA3,PRMT1,GATA1,SMARCA4,SIN3B,SPI1,CBX4,GP1BA,CSNK2A1,SMARCA2,GATA2,LIFR,ELF1,HIPK2,PAX5,CR1
REAC	FLT3 Signaling	REAC:R-HSA-9607240	0.000919033	3.03667	36	705	12	10760	PIK3CA,PIK3R1,HRAS,AKT1,NRAS,LCK,CDKN1B,BCL2L11,AKT2,AKT3,FLT3,FLT3LG
REAC	NOD1/2 Signaling Pathway	REAC:R-HSA-168638	0.000919033	3.03667	36	705	12	10760	MAPK14,TRAF6,MAP3K7,CASP8,BIRC3,IKBKG,IKBKB,CHUK,MAP2K6,IRAK1,CASP1,CASP9
REAC	Caspase activation via extrinsic apoptotic signalling pathway	REAC:R-HSA-5357769	0.00100823	2.99644	25	705	10	10760	CASP8,CASP3,TLR4,FAS,CD14,TNFSF10,FASLG,LY96,TNFRSF10B,CASP9
REAC	Signal transduction by L1	REAC:R-HSA-445144	0.00102461	2.98944	20	705	9	10760	MAPK1,MAPK3,ITGB3,EGFR,MAP2K1,MAP2K2,ITGA2B,CSNK2A1,ITGA5
REAC	VEGF ligand-receptor interactions	REAC:R-HSA-194313	0.00107578	2.96828	8	705	6	10760	VEGFA,VEGFC,KDR,VEGFB,FLT4,FLT1
REAC	Interleukin-18 signaling	REAC:R-HSA-9012546	0.00107578	2.96828	8	705	6	10760	IL4,IL13,IL18,ALOX5,IL18R1,IL18RAP
REAC	VEGF binds to VEGFR leading to receptor dimerization	REAC:R-HSA-195399	0.00107578	2.96828	8	705	6	10760	VEGFA,VEGFC,KDR,VEGFB,FLT4,FLT1
REAC	Regulation of TP53 Expression and Degradation	REAC:R-HSA-6806003	0.00127985	2.89284	37	705	12	10760	TP53,AKT1,MDM2,AKT2,CDKN2A,ATM,AKT3,CCNA1,CHEK2,MDM4,PRDM1,CCNG1
REAC	Potential therapeutics for SARS	REAC:R-HSA-9679191	0.00138224	2.85942	79	705	18	10760	JAK3,NR3C1,HDAC2,CYSLTR1,IFNAR1,IL1R1,FXYD2,IL6R,ITGA4,IFNGR1,ATP1B1,ATP1B3,ATP1B2,ATP1A3,ATP1A2,ATP1A1,TLR7,IFNGR2
REAC	TCR signaling	REAC:R-HSA-202403	0.00145915	2.8359	120	705	23	10760	PIK3CA,PIK3R1,PIK3R2,RELA,PIK3CB,LCK,TRAF6,MAP3K7,CD3G,PTEN,INPP5D,CD3D,IKBKG,IKBKB,CHUK,NFKBIA,PLCG2,HLA-DRA,HLA-DRB1,CD4,CD3E,PTPRC,ZAP70
REAC	G0 and Early G1	REAC:R-HSA-1538133	0.00154276	2.8117	26	705	10	10760	MYC,TFDP1,E2F1,PCNA,E2F4,CCNE1,RBL2,CCNA1,CDC6,CCNE2
REAC	FGFR1 mutant receptor activation	REAC:R-HSA-1839124	0.00154276	2.8117	26	705	10	10760	PIK3CA,PIK3R1,FGF2,FGF23,FGFR1,FGF9,FGF6,FGF20,FGF4,FGF1
REAC	TP53 Regulates Transcription of Caspase Activators and Caspases	REAC:R-HSA-6803207	0.0016566	2.78078	12	705	7	10760	TP53,ATM,TP73,CASP10,APAF1,CASP1,CASP6
REAC	Non-integrin membrane-ECM interactions	REAC:R-HSA-3000171	0.00177124	2.75172	58	705	15	10760	ITGB3,PDGFB,FGF2,PRKCA,THBS1,ITGA6,COL4A3,COL1A2,COL4A1,COL4A4,COL4A2,COL4A5,ITGA2,COL4A6,PDGFA
REAC	Interleukin-1 family signaling	REAC:R-HSA-446652	0.00181942	2.74007	139	705	25	10760	MAPK8,RELA,TRAF6,IL4,MAP3K7,MAP2K1,IL1B,IKBKG,IKBKB,CHUK,NFKBIA,MAP2K6,IL13,IRAK1,MYD88,TOLLIP,IL1A,MAP2K4,IL1R1,IL18,CASP1,ALOX5,IL18R1,IL1R2,IL18RAP
REAC	Paradoxical activation of RAF signaling by kinase inactive BRAF	REAC:R-HSA-6802955	0.00210203	2.67736	45	705	13	10760	MAPK1,MAPK3,HRAS,NRAS,KRAS,ITGB3,MAP2K1,RAF1,MAP2K2,ITGA2B,IQGAP1,BRAF,ARAF
REAC	Signaling downstream of RAS mutants	REAC:R-HSA-9649948	0.00210203	2.67736	45	705	13	10760	MAPK1,MAPK3,HRAS,NRAS,KRAS,ITGB3,MAP2K1,RAF1,MAP2K2,ITGA2B,IQGAP1,BRAF,ARAF
REAC	Signaling by moderate kinase activity BRAF mutants	REAC:R-HSA-6802946	0.00210203	2.67736	45	705	13	10760	MAPK1,MAPK3,HRAS,NRAS,KRAS,ITGB3,MAP2K1,RAF1,MAP2K2,ITGA2B,IQGAP1,BRAF,ARAF
REAC	Signaling by RAS mutants	REAC:R-HSA-6802949	0.00210203	2.67736	45	705	13	10760	MAPK1,MAPK3,HRAS,NRAS,KRAS,ITGB3,MAP2K1,RAF1,MAP2K2,ITGA2B,IQGAP1,BRAF,ARAF
REAC	MAP2K and MAPK activation	REAC:R-HSA-5674135	0.00239242	2.62116	39	705	12	10760	MAPK1,MAPK3,HRAS,NRAS,ITGB3,MAP2K1,RAF1,MAP2K2,ITGA2B,IQGAP1,BRAF,ARAF
REAC	Downstream TCR signaling	REAC:R-HSA-202424	0.00240016	2.61976	98	705	20	10760	PIK3CA,PIK3R1,PIK3R2,RELA,PIK3CB,LCK,TRAF6,MAP3K7,CD3G,PTEN,INPP5D,CD3D,IKBKG,IKBKB,CHUK,NFKBIA,HLA-DRA,HLA-DRB1,CD4,CD3E
REAC	Signaling by KIT in disease	REAC:R-HSA-9669938	0.00259442	2.58596	17	705	8	10760	PIK3CA,PIK3R1,HRAS,PIK3R2,NRAS,LCK,PIK3R3,KIT
REAC	MyD88 deficiency (TLR2/4)	REAC:R-HSA-5602498	0.00259442	2.58596	17	705	8	10760	TLR4,MYD88,BTK,CD36,TLR2,CD14,LY96,TLR6
REAC	Signaling by phosphorylated juxtamembrane, extracellular and kinase domain KIT mutants	REAC:R-HSA-9670439	0.00259442	2.58596	17	705	8	10760	PIK3CA,PIK3R1,HRAS,PIK3R2,NRAS,LCK,PIK3R3,KIT
REAC	CD28 dependent PI3K/Akt signaling	REAC:R-HSA-389357	0.00269331	2.56971	22	705	9	10760	PIK3CA,PIK3R1,AKT1,PIK3R2,LCK,PIK3R3,MAP3K14,AKT2,AKT3
REAC	Signaling by RAF1 mutants	REAC:R-HSA-9656223	0.00321616	2.49266	40	705	12	10760	MAPK1,MAPK3,HRAS,NRAS,ITGB3,MAP2K1,RAF1,MAP2K2,ITGA2B,IQGAP1,BRAF,ARAF
REAC	Heme biosynthesis	REAC:R-HSA-189451	0.00338634	2.47027	13	705	7	10760	FECH,ALAS1,ALAD,ALAS2,UROS,HMBS,CPOX
REAC	G alpha (q) signalling events	REAC:R-HSA-416476	0.00415651	2.38127	212	705	32	10760	PIK3CA,PIK3R1,MAPK1,MAPK3,HRAS,GNB1,PIK3R2,GNGT1,NRAS,AGT,BDKRB2,PIK3R3,EGFR,EDN1,GNAQ,PRKCA,PLCB1,CREB1,PLCB2,PLCB3,PTGER1,PLCB4,TBXA2R,BTK,EDN2,PTGFR,CYSLTR1,XCL2,XCL1,XCR1,CYSLTR2,NTS
REAC	Signaling by PDGFR in disease	REAC:R-HSA-9671555	0.0044026	2.35629	18	705	8	10760	PIK3CA,PIK3R1,HRAS,PIK3R2,NRAS,PIK3CB,KDR,PDGFRA
REAC	IRAK4 deficiency (TLR2/4)	REAC:R-HSA-5603041	0.0044026	2.35629	18	705	8	10760	TLR4,MYD88,BTK,CD36,TLR2,CD14,LY96,TLR6
REAC	Negative regulation of MAPK pathway	REAC:R-HSA-5675221	0.00563743	2.24892	42	705	12	10760	MAPK1,MAPK3,HRAS,NRAS,MAP2K1,PPP2R5D,RAF1,MAP2K2,BRAF,ARAF,DUSP1,DUSP5
REAC	Regulation of TP53 Degradation	REAC:R-HSA-6804757	0.0064946	2.18745	36	705	11	10760	TP53,AKT1,MDM2,AKT2,CDKN2A,ATM,AKT3,CCNA1,CHEK2,MDM4,CCNG1
REAC	Laminin interactions	REAC:R-HSA-3000157	0.00686303	2.16348	30	705	10	10760	ITGA6,ITGA3,COL4A3,COL4A1,COL4A4,COL4A2,COL4A5,ITGA2,COL18A1,COL4A6
REAC	FGFRL1 modulation of FGFR1 signaling	REAC:R-HSA-5658623	0.00719684	2.14286	10	705	6	10760	FGF2,FGF23,FGF3,FGF18,FGF22,FGF4
REAC	Oxidative Stress Induced Senescence	REAC:R-HSA-2559580	0.0076756	2.11489	123	705	22	10760	TP53,MAPK1,MAPK3,JUN,MAPK14,MAPK8,FOS,TFDP1,E2F1,MDM2,CDK4,MAP2K6,CDKN2A,MAP2K3,CDK6,MAP2K4,IFNB1,E2F3,MAP4K4,E2F2,CBX4,MDM4
REAC	Cellular responses to stress	REAC:R-HSA-2262752	0.00778514	2.10873	751	705	79	10760	TP53,MAPK1,MAPK3,EP300,JUN,CREBBP,MAPK14,MAPK8,RELA,FOS,IL6,VEGFA,RB1,ATF2,NR3C1,SP1,CDKN1A,TFDP1,E2F1,MDM2,CDKN1B,DYNLL1,YWHAE,CDK4,DYNC1H1,MAP2K6,HSPA8,CREB1,CDKN2A,TLR4,ATM,CCNE1,MAP2K3,NCOR2,PPARA,CDK6,RANBP2,IL1A,CCNA1,MAP2K4,IFNB1,E2F3,MAP4K4,HSPA1A,CEBPB,E2F2,CCL2,HIF1A,CARM1,CCNE2,EPO,NCOR1,LY96,ETS1,NUP214,HMOX2,DCTN2,DCTN1,DCTN3,NUP153,NUP62,NUP210,DCTN6,CBX4,CYCS,ATR,HSPA1B,HMOX1,ETS2,…
REAC	Cellular responses to stimuli	REAC:R-HSA-8953897	0.00848401	2.0714	765	705	80	10760	TP53,MAPK1,MAPK3,EP300,JUN,CREBBP,MAPK14,MAPK8,RELA,FOS,IL6,VEGFA,RB1,ATF2,NR3C1,SP1,CDKN1A,TFDP1,E2F1,MDM2,CDKN1B,DYNLL1,YWHAE,CDK4,DYNC1H1,MAP2K6,HSPA8,CREB1,CDKN2A,TLR4,ATM,CCNE1,MAP2K3,NCOR2,PPARA,CDK6,RANBP2,IL1A,CCNA1,MAP2K4,IFNB1,E2F3,MAP4K4,HSPA1A,CEBPB,E2F2,CCL2,HIF1A,CARM1,CCNE2,EPO,NCOR1,LY96,ETS1,NUP214,HMOX2,DCTN2,DCTN1,DCTN3,NUP153,NUP62,NUP210,DCTN6,CBX4,CYCS,ATR,HSPA1B,HMOX1,ETS2,…
REAC	Metabolism of porphyrins	REAC:R-HSA-189445	0.00925274	2.03373	25	705	9	10760	HMOX2,HMOX1,FECH,ALAS1,ALAD,ALAS2,UROS,HMBS,CPOX
REAC	DAP12 signaling	REAC:R-HSA-2424491	0.00925274	2.03373	25	705	9	10760	PIK3CA,PIK3R1,HRAS,PIK3R2,NRAS,PIK3CB,LCK,PLCG2,BTK
REAC	CD28 co-stimulation	REAC:R-HSA-389356	0.00954144	2.02039	31	705	10	10760	PIK3CA,PIK3R1,AKT1,PIK3R2,LCK,PIK3R3,CDC42,MAP3K14,AKT2,AKT3
REAC	MAPK targets/ Nuclear events mediated by MAP kinases	REAC:R-HSA-450282	0.00954144	2.02039	31	705	10	10760	MAPK1,MAPK3,JUN,MAPK14,MAPK8,FOS,ATF2,PPP2R5D,CREB1,ELK1
REAC	Transcriptional regulation of white adipocyte differentiation	REAC:R-HSA-381340	0.0100202	1.99912	82	705	17	10760	EP300,CREBBP,RELA,TNF,CDK4,NCOR2,PPARA,CD36,CCND3,CEBPA,CEBPB,CARM1,NCOR1,LEP,FABP4,WNT1,CEBPD
REAC	FGFR3b ligand binding and activation	REAC:R-HSA-190371	0.0101572	1.99323	4	705	4	10760	FGF9,FGF18,FGF20,FGF1
REAC	Signaling by MAP2K mutants	REAC:R-HSA-9652169	0.0101572	1.99323	4	705	4	10760	MAPK1,MAPK3,MAP2K1,MAP2K2
REAC	Translocation of ZAP-70 to Immunological synapse	REAC:R-HSA-202430	0.011266	1.94823	20	705	8	10760	LCK,CD3G,CD3D,HLA-DRA,HLA-DRB1,CD4,CD3E,ZAP70
REAC	Anchoring fibril formation	REAC:R-HSA-2214320	0.0113052	1.94672	15	705	7	10760	COL4A3,COL1A2,COL4A1,COL4A4,COL4A2,COL4A5,COL4A6
REAC	Transcriptional regulation by the AP-2 (TFAP2) family of transcription factors	REAC:R-HSA-8864260	0.0115285	1.93823	38	705	11	10760	EP300,CREBBP,EGFR,ESR1,VEGFA,MYC,CDKN1A,UBE2I,KIT,TGFA,YEATS4
REAC	RUNX2 regulates genes involved in cell migration	REAC:R-HSA-8941332	0.0124355	1.90534	7	705	5	10760	AKT1,CBFB,AKT2,AKT3,ITGA5
REAC	IkBA variant leads to EDA-ID	REAC:R-HSA-5603029	0.0124355	1.90534	7	705	5	10760	RELA,IKBKG,IKBKB,CHUK,NFKBIA
REAC	Downstream signal transduction	REAC:R-HSA-186763	0.0133345	1.87502	26	705	9	10760	PIK3CA,PIK3R1,HRAS,PIK3R2,NRAS,PIK3CB,PDGFB,PDGFRB,PDGFRA
REAC	Extracellular matrix organization	REAC:R-HSA-1474244	0.0139058	1.8568	298	705	39	10760	ITGB3,PDGFB,FGF2,CASP3,PRKCA,THBS1,ITGA2B,TIMP1,TGFB3,CDH1,ITGAM,TGFB2,SPP1,MMP9,CD44,KDR,SERPINE1,ITGA6,ITGA3,CTSD,COL4A3,COL1A2,COL4A1,COL4A4,COL4A2,COL4A5,ITGA2,COL18A1,COL4A6,MMP2,ITGA4,IBSP,DMP1,BMP2,PDGFA,ITGA5,BMP7,MMP1,GDF5
REAC	GP1b-IX-V activation signalling	REAC:R-HSA-430116	0.0149551	1.82521	11	705	6	10760	PIK3R1,RAF1,COL1A2,GP1BA,GP5,GP9
REAC	Synthesis of PIPs at the late endosome membrane	REAC:R-HSA-1660517	0.0149551	1.82521	11	705	6	10760	PIK3C2A,PIK3C3,MTM1,MTMR2,MTMR4,MTMR7
REAC	Signaling by SCF-KIT	REAC:R-HSA-1433557	0.0151177	1.82051	39	705	11	10760	PIK3CA,PIK3R1,HRAS,PIK3R2,NRAS,LCK,PIK3R3,PRKCA,KIT,MMP9,CHEK1
REAC	G1/S Transition	REAC:R-HSA-69206	0.0188087	1.72564	130	705	22	10760	AKT1,RB1,CCND1,MYC,CCNB1,CDKN1A,TFDP1,E2F1,PCNA,CDKN1B,CDK4,E2F4,AKT2,CCNE1,AKT3,RBL2,CCNA1,CDC6,CCNE2,MCM4,MCM5,RRM2
REAC	G1/S-Specific Transcription	REAC:R-HSA-69205	0.0188481	1.72473	27	705	9	10760	TFDP1,E2F1,PCNA,E2F4,CCNE1,RBL2,CCNA1,CDC6,RRM2
REAC	FLT3 signaling in disease	REAC:R-HSA-9682385	0.0188481	1.72473	27	705	9	10760	PIK3CA,PIK3R1,HRAS,NRAS,CDKN1A,BCL2L1,FLT3,PIM1,FLT3LG
REAC	Pyroptosis	REAC:R-HSA-5620971	0.0188481	1.72473	27	705	9	10760	TP53,IL1B,CASP3,IL1A,BAX,IL18,CASP1,CYCS,BAK1
REAC	Synthesis of PIPs at the early endosome membrane	REAC:R-HSA-1660516	0.0189649	1.72205	16	705	7	10760	INPP4B,INPP4A,PIK3C2A,PIK3C3,MTM1,MTMR2,MTMR4
REAC	p75NTR signals via NF-kB	REAC:R-HSA-193639	0.0189649	1.72205	16	705	7	10760	RELA,TRAF6,IKBKB,NFKBIA,IRAK1,MYD88,NGFR
REAC	Gastrin-CREB signalling pathway via PKC and MAPK	REAC:R-HSA-881907	0.0189649	1.72205	16	705	7	10760	MAPK1,MAPK3,HRAS,NRAS,EGFR,PRKCA,CREB1
REAC	Heme signaling	REAC:R-HSA-9707616	0.0196681	1.70624	47	705	12	10760	EP300,CREBBP,ATF2,CREB1,TLR4,PPARA,CARM1,NCOR1,LY96,HMOX1,HBB,CRTC1
REAC	Interferon alpha/beta signaling	REAC:R-HSA-909733	0.0205513	1.68716	70	705	15	10760	HLA-A,IFNAR1,IFNB1,IRF5,EGR1,IFNA2,IFNA21,IFNA17,IFNA4,IFNA14,IFNA10,IFNA8,IFNA6,IFNA16,IFNA7
REAC	IKK complex recruitment mediated by RIP1	REAC:R-HSA-937041	0.0254257	1.59473	22	705	8	10760	TRAF6,BIRC3,IKBKG,IKBKB,CHUK,TLR4,CD14,LY96
REAC	RAF-independent MAPK1/3 activation	REAC:R-HSA-112409	0.0254257	1.59473	22	705	8	10760	MAPK1,MAPK3,IL6,MAP2K1,MAP2K2,IL6R,DUSP1,DUSP5
REAC	Interleukin-2 signaling	REAC:R-HSA-9020558	0.0282535	1.54893	12	705	6	10760	LCK,IL2,JAK3,IL2RG,IL2RA,IL2RB
REAC	Signaling by BRAF and RAF1 fusions	REAC:R-HSA-6802952	0.0291894	1.53477	64	705	14	10760	MAPK1,MAPK3,HRAS,NRAS,ITGB3,MAP2K1,RAF1,MAP2K2,BCL2L11,ITGA2B,IQGAP1,BRAF,SND1,ARAF
REAC	RIP-mediated NFkB activation via ZBP1	REAC:R-HSA-1810476	0.0304242	1.51678	17	705	7	10760	RELA,IKBKG,IKBKB,CHUK,NFKBIA,MYD88,TLR3
REAC	TRAIL signaling	REAC:R-HSA-75158	0.0313684	1.50351	8	705	5	10760	CASP8,TNFSF10,CASP10,TNFRSF10B,TNFRSF10D
REAC	RUNX3 regulates WNT signaling	REAC:R-HSA-8951430	0.0313684	1.50351	8	705	5	10760	CTNNB1,CCND1,MYC,TCF7L2,LEF1
REAC	SARS-CoV Infections	REAC:R-HSA-9679506	0.0322205	1.49187	144	705	23	10760	JAK3,RB1,NR3C1,UBE2I,HDAC2,CYSLTR1,IFNAR1,IL1R1,FXYD2,IL6R,ITGA4,DDX5,IFNGR1,PIK3C3,ATP1B1,ATP1B3,ATP1B2,ATP1A3,ATP1A2,ATP1A1,TLR7,IFNGR2,FUT8
REAC	Phosphorylation of CD3 and TCR zeta chains	REAC:R-HSA-202427	0.0367627	1.43459	23	705	8	10760	LCK,CD3G,CD3D,HLA-DRA,HLA-DRB1,CD4,CD3E,PTPRC
REAC	Cyclin E associated events during G1/S transition	REAC:R-HSA-69202	0.0383316	1.41644	82	705	16	10760	AKT1,RB1,CCND1,MYC,CDKN1A,TFDP1,E2F1,CDKN1B,CDK4,E2F4,AKT2,CCNE1,AKT3,RBL2,CCNA1,CCNE2
REAC	Interleukin-7 signaling	REAC:R-HSA-1266695	0.0405373	1.39214	36	705	10	10760	PIK3R1,PIK3R2,PIK3R3,JAK3,IL2RG,HGF,IL7R,SMARCA4,IL7,CRLF2
REAC	Transcriptional regulation by RUNX2	REAC:R-HSA-8878166	0.0414022	1.38298	118	705	20	10760	MAPK1,MAPK3,AKT1,CBFB,ESR1,RB1,CCND1,CCNB1,NR3C1,CDKN1A,CDK4,ABL1,AKT2,AKT3,BAX,BMP2,HES1,MAF,ITGA5,PPM1D
REAC	Signaling by Non-Receptor Tyrosine Kinases	REAC:R-HSA-9006927	0.0469032	1.3288	51	705	12	10760	HRAS,AKT1,NRAS,RHOA,EGFR,EGF,CCND1,NR3C1,CDKN1B,CDK4,CCNE1,HIF1A
REAC	Signaling by PTK6	REAC:R-HSA-8848021	0.0469032	1.3288	51	705	12	10760	HRAS,AKT1,NRAS,RHOA,EGFR,EGF,CCND1,NR3C1,CDKN1B,CDK4,CCNE1,HIF1A
REAC	Crosslinking of collagen fibrils	REAC:R-HSA-2243919	0.0469834	1.32806	18	705	7	10760	COL4A3,COL1A2,COL4A1,COL4A4,COL4A2,COL4A5,COL4A6
REAC	SUMOylation of transcription factors	REAC:R-HSA-3232118	0.0469834	1.32806	18	705	7	10760	TP53,UBE2I,MDM2,CDKN2A,MITF,PIAS3,HIC1
REAC	Transcription of E2F targets under negative control by DREAM complex	REAC:R-HSA-1362277	0.0469834	1.32806	18	705	7	10760	MYC,TFDP1,E2F1,PCNA,E2F4,RBL2,CDC6
REAC	Regulation of TP53 Activity through Phosphorylation	REAC:R-HSA-6804756	0.0470539	1.3274	92	705	17	10760	TP53,MAPK14,MDM2,ATM,CCNA1,CDK5,CHEK1,CHEK2,ATR,RFC2,CSNK2A1,CDK5R1,HIPK2,PRKAB1,MDM4,PLK3,TAF9
REAC	ECM proteoglycans	REAC:R-HSA-3000178	0.0478069	1.32051	75	705	15	10760	ITGB3,ITGA2B,TGFB3,TGFB2,SERPINE1,COL4A3,COL1A2,COL4A1,COL4A4,COL4A2,COL4A5,ITGA2,COL4A6,IBSP,DMP1
REAC	Activation of NOXA and translocation to mitochondria	REAC:R-HSA-111448	0.0481382	1.31751	5	705	4	10760	TP53,TFDP1,E2F1,PMAIP1
REAC	FasL/ CD95L signaling	REAC:R-HSA-75157	0.0481382	1.31751	5	705	4	10760	CASP8,FAS,CASP10,FASLG
REAC	MET activates PI3K/AKT signaling	REAC:R-HSA-8851907	0.0481382	1.31751	5	705	4	10760	PIK3CA,PIK3R1,HGF,MET
REAC	RUNX1 regulates transcription of genes involved in interleukin signaling	REAC:R-HSA-8939247	0.0481382	1.31751	5	705	4	10760	CBFB,IL3,LIFR,ELF1
REAC	FGFR1b ligand binding and activation	REAC:R-HSA-190370	0.0481382	1.31751	5	705	4	10760	FGF2,FGF3,FGF22,FGF1
REAC	Cytochrome c-mediated apoptotic response	REAC:R-HSA-111461	0.0495683	1.3048	13	705	6	10760	MAPK1,MAPK3,CASP3,APAF1,CYCS,CASP9
REAC	Constitutive Signaling by EGFRvIII	REAC:R-HSA-5637810	0.0495683	1.3048	13	705	6	10760	PIK3CA,PIK3R1,HRAS,NRAS,EGFR,EGF
REAC	Signaling by EGFRvIII in Cancer	REAC:R-HSA-5637812	0.0495683	1.3048	13	705	6	10760	PIK3CA,PIK3R1,HRAS,NRAS,EGFR,EGF
REAC	NF-kB is activated and signals survival	REAC:R-HSA-209560	0.0495683	1.3048	13	705	6	10760	RELA,TRAF6,IKBKB,NFKBIA,IRAK1,NGFR
REAC	Ca2+ pathway	REAC:R-HSA-4086398	0.0496558	1.30403	59	705	13	10760	GNB1,GNGT1,CTNNB1,MAP3K7,PRKCA,PLCB1,PLCB2,PLCB3,NFATC1,TCF7L2,LEF1,PPP3CA,NLK
REAC	Regulation of HSF1-mediated heat shock response	REAC:R-HSA-3371453	0.0497018	1.30363	67	705	14	10760	MAPK1,MAPK3,YWHAE,HSPA8,ATM,RANBP2,HSPA1A,NUP214,NUP153,NUP62,NUP210,ATR,HSPA1B,BAG1
WP	PI3K-Akt signaling pathway	WP:WP4172	4.26e-77	76.3703	345	665	156	7806	PIK3CA,PIK3R1,TP53,MAPK1,MAPK3,HRAS,GNB1,AKT1,PIK3R2,GNGT1,NRAS,KRAS,RELA,PIK3CB,PIK3R3,ITGB3,EGFR,IL2,JAK3,IL2RG,EGF,IL6,VEGFA,IL4,IL2RA,PDGFB,CCND1,PTEN,MAP2K1,ATF2,MYC,IL2RB,CDKN1A,HGF,PPP2R5D,PIK3CD,IGF1,RAF1,FGF2,IKBKG,IKBKB,CHUK,MDM2,MAP2K2,CDKN1B,CDK4,PRKCA,BCL2L11,PIK3CG,FGF23,CREB1,THBS1,BCL2,AKT2,ITGA2B,PDGFRB,IL3,TLR4,CCNE1,AKT3,CDK6,FGFR1,MYB,IL7R,RBL2,IL3RA,NGFR,CCND3,CCND2,FGF9,FGF3…
WP	Overview of proinflammatory and profibrotic mediators	WP:WP5095	1.6e-60	59.7959	127	665	86	7806	TNF,CXCL12,CCL4,PPBP,PF4,IL2,CXCL1,IL6,VEGFA,CXCL10,IL4,CXCL2,CCL5,CCL20,CXCL11,CXCL9,IL10,CCL19,CXCL6,CCL16,CCL25,CXCL5,CXCL3,CXCL13,CCL27,CCL21,CCL13,CCL1,CX3CL1,IL1B,CSF2,TGFB1,IL5,IL13,IL3,CCL11,XCL2,XCL1,IL1A,IFNB1,IFNG,SPP1,MMP9,CCL2,EPO,IL18,LTA,IFNA2,IFNA21,IFNA17,IFNA4,IFNA14,IFNA10,IFNA8,IFNA6,IFNA16,IFNA7,CSF1,IL12B,IL7,IL17A,IL15,IL12A,CSF3,IL23A,IL9,MMP1,LIF,OSM,CTF1,CNTF,CCL22,IL21,…
WP	Hepatitis B infection	WP:WP4666	4.42e-47	46.3548	153	665	83	7806	PIK3CA,PIK3R1,MAPK1,MAPK3,EP300,HRAS,JUN,AKT1,PIK3R2,CREBBP,NRAS,MAPK14,KRAS,MAPK8,RELA,PIK3CB,TNF,PIK3R3,FOS,JAK3,IL6,TRAF6,MAP3K7,MAP3K1,CASP8,MAP2K1,ATF2,MYC,CDKN1A,PIK3CD,RAF1,PCNA,IKBKG,IKBKB,CHUK,MAP2K2,CASP3,TGFB1,PRKCA,MAP2K6,BID,CREB1,IRAK1,BCL2,AKT2,TLR4,NFATC1,TGFB3,MAP2K3,MYD88,AKT3,FAS,MAP2K4,TGFB2,IFNAR1,IFNB1,MMP9,BRAF,TLR2,CASP10,FASLG,BAD,BAX,ARAF,APAF1,IFNA2,IFNA21,IFNA17,IFNA4,…
WP	Focal adhesion: PI3K-Akt-mTOR-signaling pathway	WP:WP3932	1.59e-45	44.7985	309	665	116	7806	PIK3CA,PIK3R1,MAPK1,MAPK3,HRAS,GNB1,AKT1,PIK3R2,GNGT1,NRAS,KRAS,PIK3CB,ITGB3,EGFR,IL2,JAK3,IL2RG,EGF,VEGFA,IL2RA,PDGFB,PTEN,MAP2K1,ATF2,IL2RB,CDKN1A,HGF,PPP2R5D,PIK3CD,IGF1,RAF1,FGF2,IKBKG,IKBKB,MDM2,MAP2K2,CDKN1B,PIK3CG,CREB1,THBS1,AKT2,ITGA2B,PDGFRB,AKT3,FGFR1,IL7R,IL3RA,NGFR,FGF16,FGF9,FGF3,FGF18,FGF7,FGF6,FGF22,FGF20,FGF4,FGF1,PIK3C2A,KIT,IFNAR1,IFNB1,SPP1,VEGFC,IGF1R,MET,KDR,HIF1A,VEGFB,KITL…
WP	Toll-like receptor signaling pathway	WP:WP75	4.08e-43	42.3893	104	665	66	7806	PIK3CA,PIK3R1,MAPK1,MAPK3,JUN,AKT1,PIK3R2,MAPK14,MAPK8,RELA,PIK3CB,TNF,PIK3R3,CCL4,FOS,IL6,TRAF6,CXCL10,MAP3K7,CCL5,CXCL11,CASP8,CXCL9,MAP2K1,IL1B,PIK3CD,IKBKG,IKBKB,CHUK,NFKBIA,MAP2K2,MAP2K6,PIK3CG,IRAK1,AKT2,TLR4,MAP2K3,MYD88,AKT3,TOLLIP,MAP2K4,IFNAR1,IFNB1,CD40,SPP1,TLR2,CD14,IRF5,IFNAR2,LY96,PIK3R5,IFNA2,IFNA21,IFNA17,IFNA4,IFNA14,IFNA10,IFNA8,IFNA6,IFNA16,IFNA7,IL12B,TLR3,TLR6,IL12A,TLR7
WP	Malignant pleural mesothelioma	WP:WP5087	9.73e-43	42.012	445	665	137	7806	PIK3CA,TP53,MAPK1,MAPK3,HRAS,JUN,AKT1,MAPK14,MAPK8,PIK3CB,CXCL12,CCL4,ITGB3,EGFR,CTNNB1,EGF,CXCL1,IL6,VEGFA,CXCL10,MAP3K1,CCL5,PDGFB,CCND1,IL10,PTEN,MAP2K1,ATF2,MYC,CXCL5,IL1B,SP1,CDKN1A,HGF,E2F1,PIK3CD,IGF1,RAF1,FGF2,MDM2,CSF2,MAP2K2,TGFB1,CDK4,MAP2K6,PIK3CG,FGF23,CREB1,BCL2,AKT2,CDKN2A,PDGFRB,PLCB4,ATM,CCNE1,MAP2K3,AKT3,FGFR1,CDH1,NGFR,MAP2K4,CCND3,CCND2,FGF9,FGF3,FGF18,FGF7,FGF6,FGF22,FGF20,FG…
WP	Network map of SARS-CoV-2 signaling pathway	WP:WP5115	3.54e-36	35.4511	221	665	88	7806	JUN,AKT1,AGT,MAPK8,TNF,CXCL12,LCK,CCL4,FOS,PF4,CXCL1,IL6,TRAF6,CXCL10,IL4,CXCL2,CCL5,CCL20,CASP8,CXCL9,CD3G,IL10,CXCL6,CXCL5,CXCL3,CXCL13,CCL27,CCL21,CCL1,CCNB1,IL1B,FGF2,IKBKG,CASP3,BID,IL5,HSPA8,IL13,HLA-DRA,HLA-DRB1,CD4,IRAK1,CCNB2,MYD88,CD3E,CCL11,IL1A,TF,IFNB1,IFNG,CEBPB,CD14,TNFSF10,CCL2,HIF1A,SERPINE1,EGR1,ITGA3,JUNB,CTSD,IL18,IGFBP3,CD8B,CD8A,ZAP70,IL7,IL17A,TGFBR2,NFATC3,GP1BA,PTGS2,CASP…
WP	Breast cancer pathway	WP:WP4262	2.34e-34	33.6308	156	665	72	7806	PIK3CA,PIK3R1,TP53,MAPK1,MAPK3,HRAS,JUN,AKT1,PIK3R2,NRAS,KRAS,PIK3R3,FOS,EGFR,CTNNB1,EGF,ESR1,RB1,CCND1,PTEN,MAP2K1,MYC,SP1,CDKN1A,E2F1,PIK3CD,IGF1,RAF1,FGF2,MAP2K2,CDK4,FGF23,AKT2,ATM,AKT3,CDK6,FGFR1,FGF16,FGF9,FGF3,FGF18,FGF7,FGF6,FGF22,FGF20,FGF4,FGF1,KIT,IGF1R,E2F3,BRAF,TNFSF11,E2F2,BAX,ARAF,FLT4,TCF7L2,LEF1,ATR,GADD45A,CSNK2A1,BAK1,APC,HES1,DDB2,GADD45B,WNT1,GADD45G,FGF8,FGF5,FGF21,FGF17
WP	Regulation of toll-like receptor signaling pathway	WP:WP1449	7.05e-32	31.1521	145	665	67	7806	PIK3CA,PIK3R1,MAPK1,MAPK3,JUN,AKT1,PIK3R2,MAPK14,MAPK8,RELA,PIK3CB,TNF,PIK3R3,CCL4,FOS,IL6,TRAF6,CXCL10,MAP3K7,CCL5,CXCL11,CASP8,CXCL9,MAP2K1,IL1B,PIK3CD,IKBKG,IKBKB,CHUK,NFKBIA,MAP2K2,MAP2K6,PIK3CG,IRAK1,AKT2,TLR4,MAP2K3,MYD88,AKT3,BTK,TOLLIP,MAP2K4,IFNAR1,IFNB1,CD40,SPP1,TLR2,CD14,IRF5,IFNAR2,LY96,PIK3R5,IFNA2,IFNA21,IFNA17,IFNA4,IFNA14,IFNA10,IFNA8,IFNA6,IFNA16,IFNA7,IL12B,TLR3,TLR6,IL12A,TLR7
WP	Small cell lung cancer	WP:WP4658	1.34e-31	30.8717	98	665	55	7806	PIK3CA,PIK3R1,TP53,AKT1,PIK3R2,RELA,PIK3CB,PIK3R3,TRAF6,RB1,CASP8,CCND1,PTEN,MYC,CDKN1A,E2F1,PIK3CD,BIRC3,IKBKG,IKBKB,CHUK,NFKBIA,CASP3,CDKN1B,CDK4,BID,BCL2,AKT2,ITGA2B,CCNE1,AKT3,CDK6,E2F3,BCL2L1,E2F2,CCNE2,ITGA6,ITGA3,BAX,COL4A3,APAF1,COL4A1,COL4A4,COL4A2,COL4A5,ITGA2,CYCS,COL4A6,GADD45A,BAK1,PTGS2,CASP9,DDB2,GADD45B,GADD45G
WP	Melanoma	WP:WP4685	1.89e-31	30.723	68	665	46	7806	PIK3CA,PIK3R1,TP53,MAPK1,MAPK3,HRAS,AKT1,PIK3R2,NRAS,KRAS,PIK3CB,PIK3R3,FOS,RB1,CCND1,PTEN,MAP2K1,CDKN1A,E2F1,PIK3CD,RAF1,MDM2,MAP2K2,CDK4,CREB1,AKT2,CDKN2A,AKT3,CDK6,CDH1,KIT,E2F3,BRAF,KDR,E2F2,BAD,BAX,ETS1,ARAF,GADD45A,MITF,BAK1,DDB2,GADD45B,ELK1,GADD45G
WP	Pancreatic adenocarcinoma pathway	WP:WP4263	2.39e-31	30.6209	88	665	52	7806	PIK3CA,PIK3R1,TP53,MAPK1,MAPK3,AKT1,PIK3R2,KRAS,MAPK8,RELA,PIK3CB,PIK3R3,RHOA,EGFR,EGF,CDC42,VEGFA,RB1,CCND1,MAP2K1,CDKN1A,E2F1,PIK3CD,RAF1,IKBKG,IKBKB,CHUK,MAP2K2,TGFB1,CDK4,AKT2,CDKN2A,TGFB3,AKT3,CDK6,TGFB2,E2F3,BRAF,BCL2L1,E2F2,BAD,BAX,ARAF,GADD45A,TGFBR2,TGFBR1,BAK1,CASP9,DDB2,GADD45B,GADD45G,TGFA
WP	Non-small cell lung cancer	WP:WP4255	4.51e-31	30.3458	72	665	47	7806	PIK3CA,PIK3R1,TP53,MAPK1,MAPK3,HRAS,AKT1,PIK3R2,NRAS,KRAS,PIK3CB,PIK3R3,EGFR,JAK3,EGF,RB1,CASP8,CCND1,MAP2K1,CDKN1A,E2F1,PIK3CD,RAF1,MAP2K2,CASP3,CDK4,PRKCA,PLCG2,BID,AKT2,CDKN2A,AKT3,CDK6,E2F3,BRAF,E2F2,BAD,BAX,ARAF,CYCS,GADD45A,BAK1,CASP9,DDB2,GADD45B,GADD45G,TGFA
WP	Endometrial cancer	WP:WP4155	5.76e-31	30.2395	63	665	44	7806	PIK3CA,PIK3R1,TP53,MAPK1,MAPK3,HRAS,AKT1,PIK3R2,NRAS,KRAS,PIK3CB,PIK3R3,FOS,EGFR,CTNNB1,EGF,CCND1,PTEN,MAP2K1,MYC,CDKN1A,PIK3CD,RAF1,FGF2,MAP2K2,AKT2,AKT3,FGFR1,CDH1,FGF1,BRAF,BAD,BAX,ARAF,TCF7L2,LEF1,GADD45A,BAK1,CASP9,APC,DDB2,GADD45B,ELK1,GADD45G
WP	Glioblastoma signaling pathways	WP:WP2261	1.17e-30	29.9326	83	665	50	7806	PIK3CA,PIK3R1,TP53,MAPK1,MAPK3,EP300,HRAS,AKT1,PIK3R2,NRAS,KRAS,PIK3CB,EGFR,RB1,CCND1,PTEN,MAP2K1,CDKN1A,E2F1,PIK3CD,RAF1,MDM2,MAP2K2,CDKN1B,CDK4,PRKCA,MAP2K6,PLCG2,PIK3CG,AKT2,CDKN2A,PDGFRB,ATM,CCNE1,MAP2K3,AKT3,CDK6,FGFR1,MAP2K4,CCND2,PIK3C2A,IGF1R,MET,BRAF,PDGFRA,ARAF,PIK3C2G,PIK3C2B,TSC2,MDM4
WP	T-cell activation SARS-CoV-2	WP:WP5098	1.78e-30	29.7494	87	665	51	7806	PIK3R1,TP53,MAPK1,MAPK3,HRAS,JUN,AKT1,RELA,TNF,LCK,FOS,IL2,IL4,CCND1,CD3G,PTEN,CCL19,MAP2K1,CDKN1A,PIK3CD,RAF1,CD3D,IKBKG,IKBKB,CHUK,NFKBIA,MAP2K2,HLA-DRA,HLA-DRB1,CD4,CDKN2A,NFATC1,MYD88,CD3E,IFNAR1,IFNB1,IFNG,BCL2L1,IFNAR2,BAX,LTA,IL12B,ZAP70,IL12RB1,IL17A,TSC2,IL12A,IL12RB2,IL23A,IL18R1,ICOS
WP	Chemokine signaling pathway	WP:WP3929	1.93e-30	29.7149	165	665	70	7806	PIK3CA,PIK3R1,MAPK1,MAPK3,HRAS,GNB1,AKT1,PIK3R2,GNGT1,NRAS,KRAS,GNAI1,RELA,PIK3CB,CXCL12,PIK3R3,CCL4,PPBP,PF4,CXCR4,JAK3,CDC42,CCR3,CXCL10,CCR1,CCL5,CXCR3,CCL20,CXCL11,CXCL9,CCR4,CX3CR1,CCR8,CCL19,MAP2K1,CXCR6,CCL25,CCR9,CCR10,CXCL5,CXCL3,CXCL13,CCL27,CCL21,CCR7,CCL1,CX3CL1,PIK3CD,RAF1,IKBKG,IKBKB,CHUK,NFKBIA,PLCB1,PIK3CG,PLCB2,PLCB3,AKT2,PLCB4,AKT3,CCL11,XCL1,XCR1,BRAF,PIK3R5,CCL22,CCL7,CCL17,CX…
WP	MAPK signaling pathway	WP:WP382	3.82e-29	28.4184	248	665	85	7806	TP53,MAPK1,MAPK3,HRAS,JUN,AKT1,NRAS,MAPK14,KRAS,MAPK8,RELA,TNF,FOS,EGFR,EGF,CDC42,TRAF6,MAP3K7,MAP3K1,PDGFB,MAP2K1,ATF2,MYC,IL1B,RAF1,FGF2,IKBKG,IKBKB,CHUK,MAP2K2,CASP3,TGFB1,PRKCA,MAP2K6,FGF23,HSPA8,MAP3K14,AKT2,PDGFRB,NFATC1,TGFB3,MAP2K3,AKT3,FGFR1,IL1A,FAS,TNFRSF1A,MAP2K4,FGF16,FGF9,FGF3,FGF18,FGF7,FGF6,FGF22,FGF20,FGF4,FGF1,TGFB2,MAP4K4,HSPA1A,BRAF,CD14,FASLG,IL1R1,ARAF,JUND,GADD45A,TGFBR2,HS…
WP	DNA damage response (only ATM dependent)	WP:WP710	3.92e-28	27.4071	114	665	56	7806	PIK3CA,PIK3R1,TP53,MAPK1,HRAS,JUN,AKT1,PIK3R2,NRAS,KRAS,MAPK8,PIK3CB,PIK3R3,RHOA,CTNNB1,CDC42,MAP3K7,MAP3K1,CCND1,PTEN,MYC,CDKN1A,PIK3CD,MDM2,CDKN1B,TGFB1,BCL2L11,PIK3CG,ABL1,BCL2,AKT2,CDKN2A,ATM,AKT3,RBL2,CCND3,CCND2,PIK3C2A,TP73,PLAU,FASLG,BAD,BAX,PIK3R5,PIK3C2G,BCL6,BBC3,TCF7L2,LEF1,PIK3C2B,PMAIP1,BAK1,APC,FOSL1,WNT1,PIK3C3
WP	Apoptosis	WP:WP254	3.06e-27	26.5148	86	665	48	7806	PIK3R1,TP53,JUN,AKT1,RELA,TNF,MAP3K1,CASP8,MYC,IGF1,BIRC3,IKBKG,IKBKB,CHUK,MDM2,NFKBIA,CASP3,BCL2L11,BID,BCL2,CDKN2A,TNFRSF1B,FAS,TNFRSF1A,MAP2K4,TP73,IGF1R,BCL2L1,TNFSF10,CASP10,IRF5,FASLG,BAD,BAX,LTA,APAF1,TNFRSF10B,CASP1,BBC3,CYCS,MCL1,PMAIP1,BAK1,CASP9,TNFRSF25,CASP6,TNFRSF21,BNIP3L
WP	EGFR tyrosine kinase inhibitor resistance	WP:WP4806	1.04e-26	25.9849	84	665	47	7806	PIK3CA,PIK3R1,MAPK1,MAPK3,HRAS,AKT1,PIK3R2,NRAS,KRAS,PIK3CB,PIK3R3,EGFR,EGF,IL6,VEGFA,PDGFB,CCND1,PTEN,MAP2K1,MYC,HGF,PIK3CD,IGF1,RAF1,FGF2,MAP2K2,PRKCA,BCL2L11,PLCG2,BCL2,AKT2,PDGFRB,AKT3,IGF1R,MET,BRAF,BCL2L1,KDR,PDGFRA,BAD,BAX,ARAF,IL6R,PDGFA,PDGFD,TGFA,PDGFC
WP	Chromosomal and microsatellite instability in colorectal cancer	WP:WP4216	1.8e-26	25.7457	74	665	44	7806	TP53,MAPK1,MAPK3,JUN,AKT1,KRAS,MAPK8,RHOA,FOS,CTNNB1,CCND1,MAP2K1,MYC,CDKN1A,RAF1,CASP3,TGFB1,BCL2L11,BCL2,AKT2,TGFB3,AKT3,TGFB2,BRAF,BAD,BAX,ARAF,BBC3,MSH2,TCF7L2,LEF1,CYCS,GADD45A,TGFBR2,PMAIP1,TGFBR1,BAK1,PTGS2,CASP9,APC,DDB2,GADD45B,GADD45G,MLH1
WP	Cytokines and inflammatory response	WP:WP530	1.91e-26	25.7193	26	665	26	7806	TNF,IL2,CXCL1,IL6,IL4,CXCL2,IL10,IL1B,CSF2,TGFB1,IL5,IL13,HLA-DRA,HLA-DRB1,CD4,IL3,IL1A,IFNB1,IFNG,CSF1,IL12B,IL7,IL15,PDGFA,CSF3,IL11
WP	Photodynamic therapy-induced AP-1 survival signaling	WP:WP3611	2.33e-25	24.6334	51	665	36	7806	TP53,JUN,MAPK14,MAPK8,TNF,FOS,EGFR,IL2,IL6,TRAF6,RB1,CCND1,ATF2,CDKN1A,BCL2L11,MAP2K6,BID,BCL2,CDKN2A,CCNE1,MAP2K3,FAS,TNFRSF1A,MAP2K4,FGF7,IFNG,BCL2L1,TNFSF10,PDGFRA,FASLG,JUNB,BAX,MMP2,MCL1,BAK1,ELK1
WP	Embryonic stem cell pluripotency pathways	WP:WP3931	4.03e-25	24.3942	118	665	54	7806	MAPK1,HRAS,JUN,AKT1,PIK3R2,FOS,EGFR,CTNNB1,EGF,PDGFB,PTEN,MAP2K1,PIK3CD,RAF1,FGF2,MDM2,MAP2K2,MAP2K6,FGF23,AKT2,PDGFRB,MAP2K3,AKT3,FGFR1,FGF16,FGF9,FGF3,FGF18,FGF7,FGF6,FGF22,FGF20,FGF4,FGF1,BRAF,IL6ST,PDGFRA,ARAF,BMPR2,ACVR1,BMPR1A,PDGFA,APC,LIFR,BMPR1B,WNT1,ELK1,LIF,FGF12,FGF8,FGF5,FGF21,FGF17,FGF13
WP	DNA damage response	WP:WP707	2.35e-23	22.6291	69	665	40	7806	TP53,RB1,CASP8,CCND1,MYC,CCNB1,CDKN1A,E2F1,MDM2,CASP3,CDKN1B,PML,CDK4,BID,CREB1,ABL1,SFN,CCNB2,ATM,CCNE1,CDK6,FAS,CCND3,CCND2,CDK5,CCNE2,CHEK1,BAX,CHEK2,APAF1,TNFRSF10B,BBC3,CYCS,ATR,GADD45A,PMAIP1,CASP9,DDB2,GADD45B,GADD45G
WP	Apoptosis modulation and signaling	WP:WP1772	5e-23	22.3014	93	665	46	7806	TP53,MAPK3,JUN,MAPK8,FOS,TRAF6,CASP8,BIRC3,IKBKB,NFKBIA,CASP3,BCL2L11,BID,MAP3K14,IRAK1,BCL2,CDKN2A,MYD88,TNFRSF1B,TOLLIP,FAS,TNFRSF1A,HSPA1A,BCL2L1,TNFSF10,CASP10,FASLG,BAD,BAX,IL1R1,APAF1,TNFRSF10B,CASP1,BBC3,CYCS,MCL1,PMAIP1,BCL2A1,BAK1,CASP9,TNFRSF25,CASP6,TNFRSF10D,IL1R2,TNFRSF10C,TNFRSF11B
WP	Regulatory circuits of the STAT3 signaling pathway	WP:WP4538	1.95e-21	20.7091	79	665	41	7806	MAPK1,MAPK3,CREBBP,MAPK14,MAPK8,EGFR,JAK3,IL2RG,IL2RA,IL2RB,PDGFRB,CSF2RA,CSF2RB,IL7R,IL3RA,IL5RA,IFNAR1,IL6ST,PDGFRA,PTPRC,IFNAR2,PIAS3,IL6R,IFNGR1,GHR,LIFR,TRIM28,IL12RB2,IL10RB,IL20RA,IL15RA,IL22RA1,IL10RA,CTF1,CNTFR,MPL,IL21R,IFNGR2,OSMR,IL11RA,CSF3R
WP	Gastrin signaling pathway	WP:WP4659	3.68e-21	20.4342	114	665	49	7806	PIK3CA,PIK3R1,MAPK1,MAPK3,HRAS,JUN,AKT1,PIK3R2,MAPK14,KRAS,MAPK8,RELA,PIK3R3,RHOA,FOS,EGFR,IL2,CTNNB1,CDC42,VEGFA,CCND1,MAP2K1,ATF2,MYC,SP1,CDKN1A,GNAQ,BIRC3,RAF1,IKBKB,CHUK,NFKBIA,CASP3,CDKN1B,PRKCA,CREB1,CDKN2A,CDH1,KIT,CD44,BCL2L1,SERPINE1,EGR1,BAD,PTGS2,BMP2,ELK1,HDC,SLC9A3
WP	Selective expression of chemokine receptors during T-cell polarization	WP:WP4494	3.96e-21	20.4019	29	665	25	7806	CCL4,CXCR4,IL2,CCR3,IL4,CCR1,CXCR3,CCR4,CCR7,CSF2,TGFB1,CD40LG,IL5,CD4,TGFB3,TGFB2,IFNG,IL12B,IL12RB1,IL4R,IL12A,IFNGR1,IL12RB2,IL18R1,IFNGR2
WP	IL-18 signaling pathway	WP:WP4754	8.94e-21	20.0485	279	665	79	7806	PIK3R1,TP53,MAPK1,MAPK3,JUN,RELA,TNF,LCK,CCL4,FOS,CTNNB1,IL6,TRAF6,VEGFA,CXCL2,MAP3K7,IL2RA,CCL5,CCL20,CASP8,IL10,PTEN,CCL19,CXCL3,CCL1,IL1B,SP1,BIRC3,IKBKB,CHUK,NFKBIA,CASP3,PRKCA,BID,IL13,IRAK1,BCL2,ITGA2B,TIMP1,CCNB2,MYD88,CD36,FAS,TNFRSF1A,TF,IFNG,SPP1,MMP9,BCL2L1,CEBPB,RANGAP1,TNFSF11,CCL2,KITLG,FASLG,BAD,BAX,GATA1,IL18,COL1A2,IL12B,CYCS,ACTA1,MMP2,LTB,HMOX1,PTGS2,BMP2,ATF3,IL18R1,IL9,MMP1,B…
WP	Lung fibrosis	WP:WP3624	1.33e-20	19.8754	63	665	36	7806	TNF,CCL4,EDN1,EGF,IL6,CCR3,IL4,CXCL2,CCL5,PDGFB,IL1B,HGF,IGF1,FGF2,CSF2,TGFB1,IL5,IL13,TIMP1,CCL11,CYSLTR2,FGF7,FGF1,SPP1,MMP9,PLAU,CEBPB,CCL2,IL12B,MMP2,HMOX1,PDGFA,MT2A,CSF3,BMP7,TGFA
WP	Signal transduction through IL1R	WP:WP4496	1.91e-20	19.7194	35	665	27	7806	JUN,MAPK14,MAPK8,RELA,TNF,IL6,TRAF6,MAP3K7,MAP3K1,IL1B,IKBKB,CHUK,NFKBIA,TGFB1,MAP2K6,MAP3K14,IRAK1,TGFB3,MAP2K3,MYD88,TOLLIP,IL1A,TGFB2,IFNB1,IL1R1,IL1RAP,ECSIT
WP	Resistin as a regulator of inflammation	WP:WP4481	4.58e-20	19.3392	33	665	26	7806	PIK3CA,MAPK1,MAPK3,AKT1,MAPK14,RELA,PIK3CB,TNF,IL6,PIK3CD,IKBKG,IKBKB,CHUK,NFKBIA,PLCB1,PLCG2,PIK3CG,PLCB2,PLCB3,AKT2,PLCB4,AKT3,IL12B,IL12A,PLCE1,PLCD1
WP	Focal adhesion	WP:WP306	1.64e-19	18.7854	201	665	64	7806	PIK3CA,PIK3R1,MAPK1,MAPK3,HRAS,JUN,AKT1,PIK3R2,MAPK8,PIK3CB,PIK3R3,RHOA,ITGB3,EGFR,CTNNB1,EGF,CDC42,VEGFA,PDGFB,CCND1,PTEN,MAP2K1,HGF,PIK3CD,IGF1,BIRC3,RAF1,PRKCA,THBS1,BCL2,AKT2,ITGA2B,PDGFRB,AKT3,PIP5K1C,CCND3,CCND2,SPP1,VEGFC,IGF1R,MET,BRAF,KDR,VEGFB,PDGFRA,ITGA6,BAD,ITGA3,COL1A2,COL4A1,COL4A4,COL4A2,RELN,ITGA2,COL4A6,CAV1,ITGA4,IBSP,FLT1,PDGFA,ITGA5,ELK1,PDGFD,PDGFC
WP	Phosphoinositides metabolism	WP:WP4971	1.85e-19	18.7338	49	665	31	7806	PIK3CA,PIK3CB,PTEN,INPP5D,PIK3CD,PLCB1,PLCG2,PIK3CG,OCRL,PLCB2,PLCB3,PLCB4,PIP5K1A,PIP5K1C,PIP5K1B,PIK3C2A,PIK3C2G,PIK3C2B,PLCE1,PLCD1,PLCH2,PLCH1,PIK3C3,MTM1,MTMR3,MTMR6,MTMR8,MTMR1,MTMR2,MTMR4,MTMR7
WP	T-cell receptor (TCR) signaling pathway	WP:WP69	1.98e-19	18.7035	91	665	42	7806	PIK3R1,MAPK1,MAPK3,HRAS,JUN,AKT1,PIK3R2,MAPK14,MAPK8,RELA,LCK,FOS,IL6,CDC42,TRAF6,MAP3K7,CD3G,MAP2K1,ATF2,IL1B,RAF1,CD3D,IKBKG,IKBKB,CHUK,NFKBIA,MAP2K2,TGFB1,CREB1,MAP3K14,CD4,NFATC1,CD3E,IL1A,FAS,GATA3,CD8A,ZAP70,IL17A,IL9,IL15RA,ICOS
WP	Integrated breast cancer pathway	WP:WP1984	3.05e-19	18.5154	154	665	55	7806	TP53,MAPK1,EP300,JUN,AKT1,PIK3R2,KRAS,EGFR,CTNNB1,CDC42,ESR1,VEGFA,RB1,CASP8,CCND1,PTEN,MYC,SP1,E2F1,CHUK,MDM2,CASP3,PML,CDK4,BID,CREB1,ABL1,BCL2,ATM,CDH1,BRAF,ITPKC,CHEK1,BAD,BAX,CHEK2,SMARCA4,ARAF,MSH2,ATR,GADD45A,TGFBR2,TSC2,BMPR2,TGFBR1,BAK1,CASP9,BMPR1A,FOSL1,IMPA1,HIPK2,MMP1,PLK3,FOSL2,EDAR
WP	Regulation of actin cytoskeleton	WP:WP51	3.25e-19	18.4876	149	665	54	7806	PIK3CA,PIK3R1,MAPK1,MAPK3,PIK3R2,NRAS,KRAS,PIK3CB,BDKRB2,PIK3R3,RHOA,EGFR,EGF,CDC42,PDGFB,MAP2K1,PIK3CD,RAF1,FGF2,MAP2K2,PIK3CG,FGF23,PDGFRB,PIP5K1A,FGFR1,PIP5K1C,IQGAP1,PIP5K1B,FGF16,FGF9,FGF3,FGF18,FGF7,FGF6,FGF22,FGF20,FGF4,FGF1,PIK3C2A,BRAF,CD14,PDGFRA,PIK3R5,PIK3C2G,PIK3C2B,PDGFA,APC,PIK3C3,FGF12,FGF8,FGF5,FGF21,FGF17,FGF13
WP	Bladder cancer	WP:WP2828	7.76e-19	18.11	41	665	28	7806	PIK3R1,TP53,MAPK1,HRAS,PIK3R2,NRAS,KRAS,EGFR,EGF,VEGFA,RB1,CCND1,MAP2K1,MYC,CDKN1A,E2F1,RAF1,MDM2,MAP2K2,CDK4,THBS1,CDKN2A,CDH1,MMP9,BRAF,ARAF,MMP2,MMP1
WP	TGF-beta signaling pathway	WP:WP366	1.66e-18	17.7806	133	665	50	7806	PIK3R1,TP53,MAPK1,EP300,JUN,AKT1,PIK3R2,CREBBP,MAPK14,MAPK8,RHOA,ITGB3,FOS,CDC42,TRAF6,MAP3K7,CCND1,MAP2K1,ATF2,MYC,SP1,CDKN1A,TFDP1,RAF1,UBE2I,MAP2K2,TGFB1,PML,MAP2K6,E2F4,THBS1,CCNB2,MAP2K3,RBL2,MAP2K4,MET,JUNB,ETS1,NUP214,NUP153,COL1A2,ITGA2,JUND,COPS5,TGFBR2,CAV1,TGFBR1,FOSB,ATF3,MMP1
WP	miRNA regulation of DNA damage response	WP:WP1530	5.2e-18	17.284	93	665	41	7806	TP53,RB1,CASP8,CCND1,MYC,CCNB1,CDKN1A,E2F1,MDM2,CASP3,CDKN1B,PML,CDK4,BID,CREB1,ABL1,SFN,CCNB2,ATM,CCNE1,CDK6,FAS,CCND3,CCND2,CDK5,CCNE2,CHEK1,BAX,CHEK2,APAF1,TNFRSF10B,BBC3,CYCS,ATR,GADD45A,PMAIP1,CASP9,DDB2,GADD45B,GADD45G,CCNG1
WP	IL-1 signaling pathway	WP:WP195	7.28e-18	17.1382	57	665	32	7806	PIK3R1,MAPK1,MAPK3,JUN,AKT1,PIK3R2,MAPK14,MAPK8,RELA,TRAF6,MAP3K7,MAP3K1,MAP2K1,ATF2,IL1B,IKBKG,IKBKB,CHUK,NFKBIA,MAP2K2,MAP2K6,MAP3K14,IRAK1,MAP2K3,MYD88,TOLLIP,IL1A,MAP2K4,CCL2,IL1R1,IL1RAP,ECSIT
WP	Oncostatin M signaling pathway	WP:WP2374	1.91e-17	16.7178	66	665	34	7806	PIK3R1,TP53,MAPK1,MAPK3,HRAS,AKT1,MAPK14,KRAS,MAPK8,RELA,FOS,JAK3,VEGFA,MAP2K1,RAF1,NFKBIA,MAP2K2,CASP3,CDKN1B,PRKCA,CREB1,CEBPB,CCL2,HIF1A,SERPINE1,IL6ST,EGR1,JUNB,JUND,PIAS3,LIFR,MMP1,OSM,OSMR
WP	Pluripotent stem cell differentiation pathway	WP:WP2848	2.54e-17	16.5951	48	665	29	7806	EGF,IL6,VEGFA,PDGFB,HGF,IGF1,FGF2,TGFB1,IL3,TGFB3,TF,FGF4,FGF1,KIT,TNFSF11,KITLG,EPO,CSF1,IL6R,PDGFA,WNT1,FLT3LG,CSF1R,INHBA,CNTF,GDF5,IL11,DKK1,FGF8
WP	Relationship between inflammation, COX-2 and EGFR	WP:WP4483	4.55e-17	16.3421	25	665	21	7806	PIK3CA,MAPK1,MAPK3,HRAS,AKT1,NRAS,KRAS,PIK3CB,EGFR,ESR1,PTGER3,PIK3CD,PIK3CG,PTGER1,AKT2,AKT3,BRAF,PTGS2,MMP1,PTGER4,PTGER2
WP	B cell receptor signaling pathway	WP:WP23	5.6e-17	16.2521	98	665	41	7806	PIK3R1,MAPK1,HRAS,JUN,AKT1,PIK3R2,MAPK14,MAPK8,RELA,LCK,CDC42,MAP3K7,MAP2K1,ATF2,MYC,INPP5D,RAF1,IKBKG,IKBKB,CHUK,NFKBIA,MAP2K2,MAP2K6,PLCG2,PIK3CG,CREB1,PIP5K1A,PIP5K1C,BTK,PIP5K1B,E2F3,BRAF,PTPRC,ETS1,BLNK,BCL6,CD19,CD79A,NFATC3,ELK1,CR2
WP	Senescence and autophagy in cancer	WP:WP615	7.22e-17	16.1413	108	665	43	7806	TP53,MAPK1,HRAS,JUN,MAPK14,CXCL1,IL6,RB1,PTEN,MAP2K1,IL1B,CDKN1A,E2F1,IGF1,RAF1,PCNA,MDM2,CDKN1B,TGFB1,THBS1,BCL2,CDKN2A,IL3,MAP2K3,IL1A,IFNB1,IFNG,IGF1R,CD44,BRAF,PLAU,CEBPB,IRF5,SERPINE1,IL6ST,IGFBP3,IL6R,BMP2,PIK3C3,INHBA,IL24,TNFSF15,CXCL14
WP	Burn wound healing	WP:WP5055	1.2e-15	14.9204	110	665	42	7806	TP53,AKT1,TNF,CXCL12,CXCR4,EGF,CXCL1,IL6,VEGFA,IL1B,HGF,NFKBIA,CASP3,TGFB1,BCL2,TIMP1,PDGFRB,TLR4,TGFB3,MYD88,FGFR1,CD3E,IL1A,TGFB2,IFNB1,MMP9,KDR,TLR2,CCL2,LY96,IFNA2,COL1A2,ACTA1,MMP2,TLR3,IL15,TLR6,SNAI2,MMP1,INHBA,TLR7,CXCL14
WP	MicroRNAs in cardiomyocyte hypertrophy	WP:WP1544	1.63e-15	14.7871	101	665	40	7806	PIK3CA,PIK3R1,MAPK1,MAPK3,AKT1,PIK3R2,AGT,MAPK14,MAPK8,PIK3CB,TNF,PIK3R3,RHOA,EDN1,CTNNB1,EGF,MAP2K1,PIK3CD,IGF1,RAF1,FGF2,IKBKG,IKBKB,CHUK,MAP2K2,TGFB1,MAP2K6,PIK3CG,PLCB2,MAP3K14,AKT2,MAP2K3,MAP2K4,HDAC5,IGF1R,IL6ST,PPP3CA,LIF,CTF1,NPPA
WP	ErbB signaling pathway	WP:WP673	6.58e-15	14.1819	90	665	37	7806	PIK3CA,PIK3R1,TP53,MAPK1,MAPK3,HRAS,JUN,AKT1,PIK3R2,NRAS,KRAS,MAPK8,PIK3CB,PIK3R3,EGFR,EGF,CCND1,MAP2K1,MYC,CDKN1A,PIK3CD,RAF1,MDM2,MAP2K2,CDKN1B,PRKCA,BCL2L11,PLCG2,ABL1,AKT2,AKT3,MAP2K4,BRAF,BAD,ARAF,ELK1,TGFA
WP	Acute viral myocarditis	WP:WP4298	1.38e-14	13.8595	87	665	36	7806	PIK3R1,MAPK1,MAPK3,AKT1,TNF,CXCR4,IL2,EDN1,IL6,CCR3,CASP8,CCND1,IL10,CASP3,TGFB1,BID,CD40LG,CREB1,ABL1,CD4,BCL2,TLR4,IFNG,MMP9,BCL2L1,BAX,IL12B,CASP1,CYCS,TLR3,CAV1,PYCARD,CASP9,IL12A,CD55,CASP6
WP	TNF-related weak inducer of apoptosis (TWEAK) signaling pathway	WP:WP2036	1.46e-14	13.8368	42	665	25	7806	MAPK1,MAPK3,JUN,AKT1,MAPK14,MAPK8,RELA,TNF,CTNNB1,IL6,MAP3K7,CCL5,CASP8,BIRC3,RAF1,IKBKB,CHUK,NFKBIA,CASP3,MAP3K14,AKT2,MMP9,CCL2,TNFSF12,TNFRSF12A
WP	Cell cycle	WP:WP179	1.58e-14	13.8027	122	665	43	7806	TP53,EP300,RB1,CCND1,MYC,CCNB1,CDKN1A,TFDP1,E2F1,PCNA,MDM2,CDKN1B,TGFB1,YWHAE,CDK4,ABL1,SFN,E2F4,CDKN2A,CCNB2,ATM,CCNE1,TGFB3,HDAC2,CDK6,RBL2,CCNA1,CCND3,CCND2,TGFB2,E2F3,E2F2,CDC6,CCNE2,CHEK1,CHEK2,ATR,GADD45A,MCM4,MCM5,MAD1L1,GADD45B,GADD45G
WP	Cardiac hypertrophic response	WP:WP2795	1.58e-14	13.8024	57	665	29	7806	MAPK1,MAPK3,AKT1,MAPK14,MAPK8,TNF,EGF,MAP3K7,MAP3K1,MAP2K1,IGF1,RAF1,FGF2,IKBKG,IKBKB,CHUK,MAP2K2,TGFB1,PRKCA,MAP2K6,MAP3K14,AKT2,MAP2K3,TNFRSF1A,MAP2K4,HDAC5,TGFBR1,PPP3CA,NPPA
WP	Hepatitis C and hepatocellular carcinoma	WP:WP3646	2.55e-14	13.5943	50	665	27	7806	TP53,MAPK3,JUN,AKT1,MAPK14,MAPK8,IL6,VEGFA,CCND1,MYC,CDKN1A,BIRC3,CASP3,TGFB1,CD44,BCL2L1,E2F2,HIF1A,FASLG,COL4A2,LEF1,IL6R,TGFBR1,PTGS2,CASP9,RRM2,MMP1
WP	Interleukin-1 (IL-1) structural pathway	WP:WP2637	2.55e-14	13.5943	50	665	27	7806	MAPK1,MAPK3,MAPK14,MAPK8,RELA,FOS,TRAF6,MAP3K7,MAP3K1,MAP2K1,ATF2,MYC,IKBKB,CHUK,NFKBIA,MAP2K2,MAP2K6,MAP3K14,IRAK1,MAP2K3,MYD88,TOLLIP,IL1A,MAP2K4,IL1R1,IL1RAP,ELK1
WP	T-cell antigen receptor (TCR) pathway during Staphylococcus aureus infection	WP:WP3863	2.78e-14	13.5556	62	665	30	7806	PIK3CA,MAPK3,JUN,AKT1,TNF,LCK,FOS,IL2,IL4,MAP3K7,IL10,MAP2K1,RAF1,CD3D,IKBKG,IKBKB,CHUK,NFKBIA,CSF2,MAP2K2,CDK4,CD40LG,IL5,MAP3K14,CD4,IFNG,PTPRC,CD8A,ZAP70,ICOS
WP	Spinal cord injury	WP:WP2431	1.5e-13	12.823	118	665	41	7806	TP53,MAPK1,MAPK3,TNF,RHOA,FOS,EGFR,IL2,CXCL1,IL6,CDC42,RB1,CXCL10,IL4,CXCL2,CCND1,MYC,IL1B,E2F1,CASP3,CDKN1B,TGFB1,CDK4,PRKCA,TLR4,IL1A,NGFR,IFNG,MMP9,CCL2,EGR1,IL1R1,COL4A1,LEP,GADD45A,LTB,PTGS2,PPP3CA,GJA1,BTG2,CCNG1
WP	Allograft Rejection	WP:WP2328	1.66e-13	12.7805	88	665	35	7806	TNF,CXCL12,IL2,VEGFA,IL4,IL2RA,CXCL11,CASP8,CXCL9,IL10,CCL19,CXCL13,CCL21,IL1B,CASP3,TGFB1,CD40LG,IL5,IL13,HLA-DRA,HLA-DRB1,HLA-A,IL1A,FAS,IFNG,CD40,PDGFRA,FASLG,IL12B,IL17A,CASP9,IL12A,CD55,IL21,IL22
WP	Estrogen signaling pathway	WP:WP712	1.96e-13	12.7089	23	665	18	7806	PIK3CA,MAPK1,GNB1,JUN,AKT1,GNGT1,MAPK14,FOS,ESR1,MAP2K1,SP1,IKBKG,IKBKB,CHUK,CREB1,BCL2,BRAF,ELK1
WP	Non-genomic actions of 1,25 dihydroxyvitamin D3	WP:WP4341	2.02e-13	12.6939	70	665	31	7806	MAPK1,MAPK3,HRAS,JUN,NRAS,MAPK14,KRAS,MAPK8,TNF,IL6,SP1,IKBKB,PRKCA,PLCB1,PLCG2,CD40LG,PLCB2,PLCB3,TLR4,PLCB4,TNFRSF1A,IFNG,CD40,TLR2,CCL2,ETS1,IFNA2,CAV1,PLCE1,PLCD1,VDR
WP	MET in type 1 papillary renal cell carcinoma	WP:WP4205	3.15e-13	12.5011	58	665	28	7806	PIK3CA,PIK3R1,MAPK1,MAPK3,HRAS,JUN,AKT1,PIK3R2,NRAS,KRAS,MAPK8,PIK3CB,PIK3R3,JAK3,CDC42,MAP2K1,CDKN1A,HGF,PIK3CD,RAF1,MAP2K2,AKT2,AKT3,MET,BRAF,BAD,ETS1,ARAF
WP	Corticotropin-releasing hormone signaling pathway	WP:WP2355	3.79e-13	12.4211	90	665	35	7806	MAPK1,MAPK3,GNB1,AKT1,MAPK14,GNAI1,MAPK8,RELA,RHOA,FOS,IL2,CTNNB1,MAP2K1,SP1,GNAQ,RAF1,NFKBIA,CASP3,TGFB1,PRKCA,PLCG2,CREB1,BCL2,TLR4,BRAF,JUNB,IL18,JUND,CASP9,FOSB,FOSL1,TRIM28,ELK1,GJA1,FOSL2
WP	Ras signaling	WP:WP4223	3.87e-13	12.4122	184	665	52	7806	PIK3CA,PIK3R1,MAPK1,MAPK3,HRAS,GNB1,AKT1,PIK3R2,GNGT1,NRAS,KRAS,MAPK8,RELA,PIK3CB,PIK3R3,RHOA,EGFR,CDC42,MAP2K1,PIK3CD,RAF1,IKBKG,IKBKB,CHUK,MAP2K2,PRKCA,PLCG2,ABL1,AKT2,PDGFRB,AKT3,FGFR1,NGFR,KIT,IGF1R,MET,BCL2L1,KDR,PDGFRA,FASLG,BAD,ETS1,FLT4,ZAP70,ETS2,FLT1,FLT3,EPHA2,PLCE1,ELK1,CSF1R,PLA2G1B
WP	Neuroinflammation and glutamatergic signaling	WP:WP5083	5.4e-13	12.2678	144	665	45	7806	MAPK1,MAPK3,AKT1,TNF,FOS,IL6,IL4,IL10,IL1B,IGF1,FGF2,TGFB1,PRKCA,PLCB1,IL13,CREB1,PLCB2,PLCB3,BCL2,PLCB4,TGFB3,TNFRSF1B,IL1A,TNFRSF1A,TGFB2,IFNG,IL6ST,IL1R1,LTA,IL12B,IL4R,TGFBR2,IL6R,TGFBR1,IL12A,IFNGR1,IL10RB,LIF,IL1R2,IL10RA,CNTF,IL13RA1,IFNGR2,SHMT2,SHMT1
WP	Prostaglandin signaling	WP:WP5088	6.61e-13	12.1798	33	665	21	7806	TNF,CXCL1,IL6,VEGFA,CXCL10,CXCL9,IL1B,TGFB1,PIK3CG,IL1A,IFNG,MMP9,CCL2,CSF1,CASP1,IL17A,PYCARD,IL12A,PTGER4,PTGER2,PTGES
WP	SARS-CoV-2 innate immunity evasion and cell-specific immune response	WP:WP5039	6.73e-13	12.1721	68	665	30	7806	EP300,TNF,CXCL12,CCL4,PPBP,PF4,CXCL1,IL6,TRAF6,CXCL10,CXCL2,CCL5,CXCL11,CASP8,CXCL9,IL10,CXCL6,CXCL5,CXCL3,CXCL13,CSF2,TGFB1,HDAC2,IFNAR1,IFNB1,CCL2,IFNAR2,IL6R,TP53I3,TLR7
WP	Thyroid stimulating hormone (TSH) signaling pathway	WP:WP2032	6.73e-13	12.1721	68	665	30	7806	PIK3CA,PIK3R1,MAPK1,MAPK3,HRAS,GNB1,JUN,AKT1,PIK3R2,MAPK14,GNAI1,FOS,RB1,MAP2K1,MYC,E2F1,GNAQ,RAF1,CDKN1B,CDK4,PLCB1,MAP2K6,CREB1,CCNE1,MAP2K3,RBL2,CCND3,IGF1R,BRAF,EGR1
WP	TNF-alpha signaling pathway	WP:WP231	1.83e-12	11.7381	94	665	35	7806	MAPK1,MAPK3,HRAS,JUN,AKT1,CREBBP,NRAS,KRAS,MAPK8,TNF,IL6,MAP3K7,MAP3K1,CASP8,BIRC3,RAF1,IKBKG,IKBKB,CHUK,NFKBIA,CASP3,MAP2K6,BID,MAP3K14,MAP2K3,TNFRSF1B,TNFRSF1A,MAP2K4,BCL2L1,CCL2,BAD,BAX,APAF1,CSNK2A1,CASP9
WP	Head and neck squamous cell carcinoma	WP:WP4674	3.31e-12	11.4799	76	665	31	7806	PIK3CA,PIK3R1,TP53,HRAS,AKT1,PIK3R2,NRAS,KRAS,RELA,PIK3CB,EGFR,CTNNB1,VEGFA,RB1,CASP8,CCND1,PTEN,CDKN1A,E2F1,CDK4,PIK3CG,AKT2,CDKN2A,AKT3,CDK6,FGFR1,IGF1R,PIK3R5,TGFBR2,TSC2,DDIT4
WP	Photodynamic therapy-induced NF-kB survival signaling	WP:WP3617	3.67e-12	11.4357	35	665	21	7806	RELA,TNF,IL2,IL6,TRAF6,VEGFA,CXCL2,CCND1,IL1B,BIRC3,IKBKB,CHUK,CSF2,CD40LG,IL1A,TNFRSF1A,MMP9,MMP2,BCL2A1,PTGS2,MMP1
WP	RANKL/RANK signaling pathway	WP:WP2018	6.23e-12	11.2055	55	665	26	7806	PIK3R1,MAPK1,MAPK3,JUN,AKT1,PIK3R2,MAPK14,MAPK8,RELA,FOS,CDC42,TRAF6,MAP3K7,MAP2K1,IKBKG,IKBKB,CHUK,NFKBIA,MAP2K6,AKT2,NFATC1,TNFSF11,SPI1,TNFRSF11A,MITF,TNFRSF11B
WP	Overview of interferons-mediated signaling pathway	WP:WP4558	1.73e-11	10.7628	37	665	21	7806	PIK3CA,PIK3R1,PRKCA,IFNAR1,IFNB1,IFNG,IFNAR2,IFNA2,IFNA21,IFNA17,IFNA4,IFNA14,IFNA10,IFNA8,IFNA6,IFNA16,IFNA7,IFNGR1,IL10RB,IFNGR2,IFNW1
WP	AGE/RAGE pathway	WP:WP2324	1.92e-11	10.7175	66	665	28	7806	MAPK1,MAPK3,JUN,AKT1,MAPK14,MAPK8,RELA,RHOA,EGFR,CDC42,CASP8,MAP2K1,ATF2,SP1,RAF1,IKBKB,CHUK,NFKBIA,CASP3,PRKCA,MYD88,MMP9,HIF1A,CYCS,MMP2,CASP9,ALPL,INHBB
WP	Integrated cancer pathway	WP:WP1971	2.3e-11	10.6386	45	665	23	7806	TP53,AKT1,RB1,CASP8,PTEN,MYC,CDKN1A,E2F1,MDM2,CASP3,CDKN1B,CDK4,BCL2,ATM,CHEK1,BAD,BAX,CHEK2,BBC3,MSH2,ATR,CASP9,MMP1
WP	Leptin signaling pathway	WP:WP2034	2.51e-11	10.5995	76	665	30	7806	PIK3R1,MAPK1,MAPK3,HRAS,AKT1,PIK3R2,MAPK14,MAPK8,RELA,RHOA,CDC42,ESR1,CCND1,PTEN,MAP2K1,IL1B,SP1,RAF1,IKBKG,IKBKB,CHUK,MAP2K2,PLCG2,CREB1,BCL2L1,BAD,BAX,LEP,ELK1,LEPR
WP	Vitamin D in inflammatory diseases	WP:WP4482	5.77e-11	10.2385	22	665	16	7806	MAPK14,RELA,TNF,IL6,MAP3K1,NR3C1,IKBKG,IKBKB,CHUK,NFKBIA,MAP2K6,NFATC1,MAP2K3,DUSP1,PPP3CA,VDR
WP	Host-pathogen interaction of human coronaviruses - apoptosis	WP:WP4864	5.77e-11	10.2385	22	665	16	7806	AKT1,MAPK14,TNF,CASP8,CASP3,BCL2L11,BID,BCL2,BCL2L1,FASLG,BAD,BAX,APAF1,BBC3,MCL1,CASP9
WP	IL-7 signaling pathway	WP:WP205	5.91e-11	10.2281	25	665	17	7806	PIK3R1,MAPK1,MAPK3,AKT1,PIK3R2,JAK3,IL2RG,IL2RA,CCND1,MAP2K1,MYC,MAP2K2,CDKN1B,IL7R,BCL2L1,BAD,IL7
WP	IL-4 signaling pathway	WP:WP395	6.05e-11	10.2184	55	665	25	7806	PIK3CA,PIK3R1,MAPK1,MAPK3,EP300,AKT1,PIK3R2,MAPK14,RELA,FOS,JAK3,IL2RG,IL4,ATF2,INPP5D,PIK3CD,IKBKB,CHUK,NFKBIA,CEBPA,CEBPB,GATA3,BAD,IL4R,ELK1
WP	Hematopoietic stem cell differentiation	WP:WP2849	1.3e-10	9.88605	61	665	26	7806	ITGB3,FOS,CXCR4,IL6,IL1B,CSF2,IL5,ITGA2B,IL3,MYB,IL1A,IRF5,KITLG,EPO,CIITA,GATA1,SPI1,CSF1,LEF1,FOSB,CSF3,GATA2,PIM1,ACVR1B,GP9,CD34
WP	Aryl hydrocarbon receptor Netpath	WP:WP2586	1.35e-10	9.86959	48	665	23	7806	MAPK1,EP300,HRAS,NRAS,KRAS,RELA,TNF,EGFR,ESR1,VEGFA,RB1,MAP2K1,MYC,CCL1,CDKN1A,E2F1,RAF1,CDKN1B,NCOR2,CD36,PTGS2,CYP1A2,FGF21
WP	Kisspeptin/kisspeptin receptor system in the ovary	WP:WP4871	1.38e-10	9.86141	40	665	21	7806	PIK3CA,MAPK1,MAPK3,HRAS,AKT1,NRAS,KRAS,PIK3CB,MAP2K1,PIK3CD,RAF1,MAP2K2,PRKCA,PLCB1,PIK3CG,PLCB2,PLCB3,AKT2,PLCB4,MMP9,AMH
WP	Fibrin complement receptor 3 signaling pathway	WP:WP4136	1.42e-10	9.8466	44	665	22	7806	PIK3CA,AKT1,RELA,TNF,RHOA,IL6,TRAF6,CXCL10,CXCL3,IKBKG,IKBKB,CHUK,IRAK1,TLR4,MYD88,ITGAM,IFNB1,CD14,CCL2,LY96,IL12B,TLR3
WP	TP53 network	WP:WP1742	1.56e-10	9.80631	20	665	15	7806	TP53,MYC,CDKN1A,MDM2,BID,ABL1,BCL2,CDKN2A,ATM,TP73,TNFSF10,BAX,BBC3,GADD45A,PMAIP1
WP	G1 to S cell cycle control	WP:WP45	5.01e-10	9.29974	64	665	26	7806	TP53,RB1,CCND1,MYC,CCNB1,CDKN1A,TFDP1,E2F1,PCNA,MDM2,CDKN1B,CDK4,CREB1,CDKN2A,ATM,CCNE1,CDK6,CCNA1,CCND3,CCND2,E2F3,E2F2,CCNE2,GADD45A,MCM4,MCM5
WP	Prostaglandin and leukotriene metabolism in senescence	WP:WP5122	6.22e-10	9.20592	31	665	18	7806	HRAS,GNAI1,RB1,PTGER3,CDKN1A,GNAQ,PLCB1,PTGER1,CYSLTR1,PTGS2,ALOX5,PTGS1,PTGER4,PTGER2,TBXAS1,PTGIS,PTGES,ALOX5AP
WP	Adipogenesis	WP:WP236	1.1e-09	8.95827	131	665	38	7806	AGT,TNF,CTNNB1,IL6,RB1,NR3C1,SP1,CDKN1A,E2F1,IGF1,TGFB1,CREB1,E2F4,NCOR2,PPARA,RBL2,FAS,CEBPA,CEBPB,GATA3,HIF1A,SERPINE1,IL6ST,NCOR1,LEP,GADD45A,BMP2,GH1,GATA2,LIFR,GADD45B,WNT1,LIF,CEBPD,PTGIS,OSM,PRLR,CNTFR
WP	IL-17 signaling pathway	WP:WP2112	1.31e-09	8.88243	32	665	18	7806	PIK3CA,MAPK1,MAPK3,AKT1,RELA,TRAF6,MAP3K7,SP1,IKBKG,IKBKB,MAP3K14,CEBPB,IL17A,CEBPD,IL17RA,IL17RB,IL25,IL17B
WP	Development and heterogeneity of the ILC family	WP:WP3893	1.31e-09	8.88243	32	665	18	7806	TNF,IL6,IL4,IL1B,IL5,IL13,IFNG,GATA3,IL18,IL12B,IL7,IL17A,IL15,IL12A,IL23A,IL9,IL22,IL25
WP	Interleukin-11 signaling pathway	WP:WP2332	1.52e-09	8.81853	44	665	21	7806	PIK3R1,MAPK1,MAPK3,HRAS,AKT1,PIK3R2,RELA,MAP2K1,RAF1,IKBKB,CHUK,MAP2K2,TGFB1,CREB1,BCL2,IL6ST,ITGA2,PIAS3,IBSP,IL11RA,IL11
WP	IL-3 signaling pathway	WP:WP286	2.23e-09	8.65181	49	665	22	7806	PIK3R1,MAPK1,MAPK3,HRAS,JUN,AKT1,PIK3R2,MAPK8,FOS,CCR3,MAP2K1,INPP5D,PIK3CD,RAF1,TGFB1,BCL2,IL3,CSF2RB,IL3RA,IL5RA,BCL2L1,BAD
WP	MAPK cascade	WP:WP422	2.66e-09	8.57555	33	665	18	7806	MAPK1,MAPK3,HRAS,JUN,NRAS,MAPK14,KRAS,MAP3K1,MAP2K1,RAF1,MAP2K2,MAP2K6,PLCB3,MAP2K3,MAP2K4,BRAF,ARAF,ELK1
WP	miRNA regulation of p53 pathway in prostate cancer	WP:WP3982	2.66e-09	8.57555	33	665	18	7806	TP53,CASP8,PTEN,MDM2,CASP3,BID,ATM,SERPINE1,BAX,CHEK2,APAF1,TNFRSF10B,BBC3,PMAIP1,CASP9,DDB2,SIAH1,PERP
WP	Extracellular vesicle-mediated signaling in recipient cells	WP:WP2870	4.35e-09	8.36121	30	665	17	7806	HRAS,AKT1,NRAS,KRAS,EGFR,CTNNB1,HGF,RAF1,TGFB1,TGFB3,TGFB2,MET,PIK3R5,TGFBR2,TGFBR1,APC,TGFA
WP	Osteoblast differentiation and related diseases	WP:WP4787	5e-09	8.30098	119	665	35	7806	PIK3CA,PIK3R1,MAPK1,MAPK3,PIK3R2,MAPK14,MAPK8,PIK3CB,PIK3R3,CTNNB1,PIK3CD,FGF2,PRKCA,PIK3CG,FGFR1,FGF9,FGF3,FGF18,FGF7,FGF6,FGF4,FGF1,PIK3C2A,PIK3R5,PIK3C2G,PIK3C2B,BMPR2,BMP2,BMPR1A,BMPR1B,WNT1,MYOD1,PIK3C3,FGF8,FGF5
WP	Epithelial to mesenchymal transition in colorectal cancer	WP:WP4239	7.38e-09	8.13171	164	665	42	7806	PIK3CA,PIK3R1,TP53,MAPK1,MAPK3,HRAS,AKT1,PIK3R2,MAPK14,KRAS,MAPK8,PIK3CB,PIK3R3,CTNNB1,TRAF6,MAP2K1,PIK3CD,RAF1,MAP2K2,TGFB1,MAP2K6,AKT2,TGFB3,MAP2K3,AKT3,CDH1,MAP2K4,TGFB2,MMP9,HIF1A,COL4A3,COL4A1,COL4A4,COL4A2,COL4A5,COL4A6,MMP2,TGFBR2,TGFBR1,SNAI2,ITGA5,WNT1
WP	IL-6 signaling pathway	WP:WP364	8.77e-09	8.05711	43	665	20	7806	PIK3R1,MAPK1,MAPK3,AKT1,PIK3R2,CREBBP,AGT,IL6,MAP3K7,MAP2K1,MAP2K2,TIMP1,MAP2K4,BCL2L1,IL6ST,BAD,JUNB,IL6R,NLK,PRDM1
WP	Ebstein-Barr virus LMP1 signaling	WP:WP262	9.52e-09	8.02158	24	665	15	7806	MAPK1,MAPK8,RELA,TNF,TRAF6,MAP3K7,CCL5,CCL20,IKBKG,IKBKB,CHUK,NFKBIA,MAP3K14,IRAK1,IFNB1
WP	p53 transcriptional gene network	WP:WP4963	1.19e-08	7.92434	72	665	26	7806	PTEN,CX3CL1,CDKN1A,PML,THBS1,FAS,CCL2,IRF5,SERPINE1,BAX,APAF1,BBC3,MSH2,GADD45A,PMAIP1,DDB2,ADORA2B,PRKAB1,MLH1,LIF,TNFRSF10D,BTG2,TP53I3,CCNG1,PERP,GPX1
WP	Translation inhibitors in chronically activated PDGFRA cells	WP:WP4566	1.21e-08	7.91634	48	665	21	7806	PIK3CA,PIK3R1,MAPK1,MAPK3,AKT1,PIK3R2,MAPK14,MAPK8,PIK3CB,PIK3R3,MAP2K1,MAP2K2,PRKCA,MAP2K6,PIK3CG,AKT2,MAP2K3,AKT3,MAP2K4,CSNK2A1,PIM1
WP	IL-5 signaling pathway	WP:WP127	1.71e-08	7.76804	40	665	19	7806	PIK3R1,MAPK1,MAPK3,JUN,AKT1,PIK3R2,KRAS,FOS,IL2,MAP2K1,MYC,RAF1,MAP2K2,PIK3CG,BCL2,BTK,CSF2RB,IL5RA,ELK1
WP	PDGF pathway	WP:WP2526	1.71e-08	7.76804	40	665	19	7806	PIK3R1,MAPK1,MAPK3,HRAS,JUN,MAPK8,RHOA,FOS,CDC42,MAP3K1,PDGFB,MAP2K1,RAF1,CHUK,NFKBIA,PDGFRB,MAP2K4,PDGFA,ELK1
WP	Osteopontin signaling	WP:WP1434	2.05e-08	7.68877	13	665	11	7806	MAPK1,MAPK3,RELA,ITGB3,MAP2K1,IKBKB,CHUK,MAP3K14,SPP1,MMP9,PLAU
WP	Cytosolic DNA-sensing pathway	WP:WP4655	2.42e-08	7.61665	74	665	26	7806	RELA,CCL4,IL6,CXCL10,CCL5,CASP8,IL1B,IKBKG,IKBKB,CHUK,NFKBIA,IFNB1,CASP10,IL18,IFNA2,IFNA21,IFNA17,IFNA4,IFNA14,IFNA10,IFNA8,IFNA6,IFNA16,IFNA7,CASP1,PYCARD
WP	Brain-derived neurotrophic factor (BDNF) signaling pathway	WP:WP2380	2.49e-08	7.603	144	665	38	7806	PIK3R1,MAPK1,MAPK3,HRAS,JUN,AKT1,PIK3R2,MAPK14,MAPK8,RELA,FOS,CTNNB1,CDC42,TRAF6,MAP3K1,MAP2K1,RAF1,IKBKG,IKBKB,CHUK,NFKBIA,MAP2K2,CASP3,BCL2L11,CREB1,NGFR,SPP1,CDK5,EGR1,BAD,TSC2,CSNK2A1,BMP2,CDK5R1,APC,ALPL,ELK1,CRTC1
WP	Neovascularisation processes	WP:WP4331	3.26e-08	7.48617	37	665	18	7806	MAPK1,MAPK3,AKT1,MAPK8,RELA,CXCL12,CXCR4,PDGFB,TGFB1,TGFB3,TGFB2,KIT,MMP9,KDR,HIF1A,KITLG,FLT4,TGFBR1
WP	Photodynamic therapy-induced HIF-1 survival signaling	WP:WP3614	3.26e-08	7.48617	37	665	18	7806	TP53,EDN1,VEGFA,BID,TGFB3,BCL2L1,HIF1A,SERPINE1,EPO,BAX,IGFBP3,MCL1,PMAIP1,BCL2A1,BAK1,PTGS2,TGFA,BNIP3L
WP	Inflammatory response pathway	WP:WP453	3.32e-08	7.4789	33	665	17	7806	LCK,IL2,IL2RG,IL4,IL2RA,IL2RB,CD40LG,IL5,THBS1,TNFRSF1B,IL5RA,TNFRSF1A,IFNG,CD40,COL1A2,ZAP70,IL4R
WP	DNA IR-double strand breaks and cellular response via ATM	WP:WP3959	3.56e-08	7.44803	55	665	22	7806	TP53,TRAF6,ATF2,E2F1,PCNA,MDM2,CASP3,BID,ABL1,CDKN2A,ATM,TP73,CDK5,CHEK1,BAX,CHEK2,APAF1,ATR,BAK1,CASP9,TRIM28,DCLRE1C
WP	Kit receptor signaling pathway	WP:WP304	3.8e-08	7.42	60	665	23	7806	PIK3R1,MAPK1,MAPK3,EP300,HRAS,AKT1,PIK3R2,MAPK14,MAPK8,FOS,MAP2K1,INPP5D,RAF1,MAP2K2,PRKCA,BCL2,BTK,KIT,KITLG,BAD,JUNB,MITF,SNAI2
WP	Prolactin signaling pathway	WP:WP2037	4.77e-08	7.32145	76	665	26	7806	PIK3CA,PIK3R1,MAPK1,MAPK3,HRAS,JUN,AKT1,PIK3R2,MAPK14,MAPK8,RELA,PIK3CB,FOS,MAP2K1,MYC,RAF1,NFKBIA,MAP2K2,CASP3,PIK3CG,CTSD,ZAP70,PIAS3,PRL,ELK1,PRLR
WP	Alzheimer's disease	WP:WP5124	4.87e-08	7.31222	265	665	55	7806	PIK3CA,PIK3R1,MAPK1,MAPK3,HRAS,AKT1,PIK3R2,NRAS,KRAS,MAPK8,RELA,PIK3CB,TNF,PIK3R3,CTNNB1,IL6,CASP8,MAP2K1,IL1B,PIK3CD,GNAQ,RAF1,IKBKB,CHUK,MAP2K2,CASP3,PLCB1,BID,PLCB2,PLCB3,AKT2,PLCB4,AKT3,IL1A,FAS,TNFRSF1A,BRAF,CDK5,BAD,ARAF,APAF1,CSF1,CYCS,EIF2AK2,CSNK2A1,PTGS2,CASP9,CDK5R1,PPP3CA,APC,WNT1,PIK3C3,PPID,DKK1,MME
WP	IL-2 signaling pathway	WP:WP49	4.93e-08	7.30728	42	665	19	7806	PIK3R1,MAPK1,MAPK3,HRAS,JUN,AKT1,LCK,FOS,IL2,JAK3,IL2RG,IL2RA,MAP2K1,MYC,IL2RB,RAF1,MAP2K2,BCL2,CCND2
WP	Platelet-mediated interactions with vascular and circulating cells	WP:WP4462	1.07e-07	6.97071	17	665	12	7806	PF4,CCL5,IL1B,TGFB1,CD40LG,TLR4,TGFB3,TGFB2,CD40,TLR2,CCL2,TLR7
WP	Fas ligand pathway and stress induction of heat shock proteins	WP:WP314	1.32e-07	6.87962	44	665	19	7806	JUN,MAPK8,TNF,RB1,MAP3K7,MAP3K1,CASP8,CASP3,BCL2,IL1A,FAS,MAP2K4,CASP10,FASLG,APAF1,CYCS,ACTA1,CASP9,CASP6
WP	RAC1/PAK1/p38/MMP2 pathway	WP:WP3303	1.6e-07	6.7963	69	665	24	7806	PIK3CA,PIK3R1,TP53,MAPK1,MAPK3,HRAS,AKT1,NRAS,MAPK14,KRAS,MAPK8,RELA,EGFR,CTNNB1,MYC,IKBKG,IKBKB,CHUK,NFKBIA,BAD,BAX,MSH2,MMP2,CASP9
WP	ATM signaling pathway	WP:WP2516	1.64e-07	6.78543	40	665	18	7806	TP53,JUN,ATF2,CCNB1,CDKN1A,IKBKG,MDM2,NFKBIA,BID,CREB1,ABL1,ATM,CCNE1,TP73,CHEK1,CHEK2,GADD45A,MDM4
WP	Angiotensin II receptor type 1 pathway	WP:WP5036	1.97e-07	6.70579	28	665	15	7806	MAPK1,AGT,SP1,RAF1,TGFB1,MAP2K6,HIF1A,IL6ST,COL1A2,JUND,TGFBR2,TGFBR1,PDGFD,IL11RA,IL11
WP	MAPK and NFkB signaling pathways inhibited by Yersinia YopJ	WP:WP3849	2.06e-07	6.68519	12	665	10	7806	MAPK1,TRAF6,MAP3K1,RAF1,IKBKG,IKBKB,CHUK,NFKBIA,MAP2K6,MAP3K14
WP	Insulin signaling	WP:WP481	2.21e-07	6.6564	161	665	39	7806	PIK3CA,PIK3R1,MAPK1,MAPK3,HRAS,JUN,AKT1,PIK3R2,MAPK14,MAPK8,PIK3CB,PIK3R3,FOS,MAP3K7,MAP3K1,PTEN,MAP2K1,PIK3CD,RAF1,IKBKB,MAP2K2,INPPL1,PRKCA,MAP2K6,PIK3CG,MAP3K14,AKT2,INPP4A,MAP2K3,MAP2K4,PIK3C2A,IGF1R,MAP4K4,EGR1,PIK3C2G,TSC2,ENPP1,ELK1,PIK3C3
WP	Overlap between signal transduction pathways contributing to LMNA laminopathies	WP:WP4879	2.57e-07	6.58971	60	665	22	7806	CREBBP,CTNNB1,RB1,CDKN1A,E2F1,TGFB1,CDK4,TGFB2,CEBPA,SPP1,CEBPB,JUNB,TCF7L2,LEF1,MAOA,MAOB,BMP2,APC,HES1,MYOD1,CEBPD,TNFRSF11B
WP	Oxidative damage response	WP:WP3941	2.69e-07	6.56987	41	665	18	7806	TNF,CDC42,TRAF6,MAP3K1,CDKN1A,PCNA,CASP3,CDKN1B,BCL2,TNFRSF1B,MAP2K4,BAD,APAF1,CYCS,GADD45A,BAK1,CASP9,CR2
WP	COVID-19 adverse outcome pathway	WP:WP4891	3.05e-07	6.51516	15	665	11	7806	AGT,TNF,IL2,IL6,CXCL10,IL2RA,IL10,IL1B,CCL2,IL7,CSF3
WP	Amyotrophic lateral sclerosis (ALS)	WP:WP2447	3.27e-07	6.48608	37	665	17	7806	TP53,MAPK14,TNF,MAP2K2,CASP3,MAP2K6,BID,BCL2,TNFRSF1A,BCL2L1,BAD,BAX,APAF1,CASP1,CASP9,PPP3CA,GPX1
WP	Regucalcin in proximal tubule epithelial kidney cells	WP:WP4838	3.68e-07	6.43359	33	665	16	7806	PIK3CA,MAPK1,AKT1,RELA,CASP8,RAF1,CASP3,TGFB1,TNFRSF1A,BRAF,TNFSF11,BAX,APAF1,TGFBR1,BAK1,CASP9
WP	PDGFR-beta pathway	WP:WP3972	3.76e-07	6.42478	29	665	15	7806	PIK3CA,PIK3R1,MAPK3,HRAS,JUN,MAPK8,FOS,MAP3K1,MAP2K1,RAF1,PRKCA,PDGFRB,MAP2K4,EIF2AK2,ELK1
WP	Thymic stromal lymphopoietin (TSLP) signaling pathway	WP:WP2203	5.11e-07	6.29166	47	665	19	7806	PIK3CA,MAPK1,MAPK3,AKT1,MAPK14,MAPK8,RELA,LCK,IL6,IL2RA,MAP2K1,MYC,NFKBIA,MAP2K2,BTK,CCL11,IL7R,TNFSF4,CRLF2
WP	Netrin-UNC5B signaling pathway	WP:WP4747	5.5e-07	6.25966	52	665	20	7806	PIK3CA,TP53,MAPK1,MAPK3,JUN,AKT1,MAPK14,TNF,RHOA,IL10,MAP2K1,INPP5D,RAF1,MAP2K2,CASP3,PRKCA,IL1A,KDR,CCL2,ALPL
WP	Androgen receptor signaling pathway	WP:WP138	6.01e-07	6.22123	90	665	27	7806	PIK3R1,EP300,JUN,AKT1,PIK3R2,CREBBP,RELA,RHOA,EGFR,CTNNB1,CDC42,RB1,CCND1,PTEN,SP1,CDKN1A,UBE2I,MDM2,CREB1,CCNE1,NCOR2,CARM1,NCOR1,RAN,PIAS3,CAV1,BAG1
WP	Apoptosis modulation by HSP70	WP:WP384	7.42e-07	6.12969	19	665	12	7806	MAP3K1,CASP8,CASP3,BID,FAS,TNFRSF1A,HSPA1A,FASLG,APAF1,CYCS,CASP9,CASP6
WP	Hippo-Merlin signaling dysregulation	WP:WP4541	8.74e-07	6.05873	122	665	32	7806	HRAS,NRAS,KRAS,ITGB3,EGFR,CTNNB1,CXCL10,CCND1,MYC,ITGA2B,PDGFRB,PLCB4,FGFR1,CDH1,ITGAM,NGFR,KIT,IGF1R,MET,CD44,KDR,PDGFRA,ITGA6,ITGA3,FLT4,ITGA2,ITGA4,FLT1,FLT3,EPHA2,ITGA5,CSF1R
WP	Cancer immunotherapy by PD-1 blockade	WP:WP4585	1.10485e-06	5.9567	23	665	13	7806	JUN,LCK,CD3G,CD3D,HLA-DRB1,NFATC1,HLA-A,CD3E,IFNG,CD8B,CD8A,ZAP70,NFATC3
WP	miRNA regulation of prostate cancer signaling pathways	WP:WP3981	1.14367e-06	5.9417	59	665	21	7806	PIK3CA,TP53,MAPK1,CREBBP,KRAS,CTNNB1,CCND1,MAP2K1,CDKN1A,RAF1,IKBKG,MDM2,NFKBIA,MAP2K2,CDKN1B,BCL2,PDGFRB,AKT3,BAD,CASP9,PDGFA
WP	LTF danger signal response pathway	WP:WP4478	1.71158e-06	5.7666	20	665	12	7806	MAPK1,TNF,IL6,TRAF6,IL1B,IRAK1,TLR4,MYD88,IL1A,IFNB1,TLR2,CD14
WP	Nanomaterial induced apoptosis	WP:WP2507	1.71158e-06	5.7666	20	665	12	7806	CASP8,CASP3,BID,BCL2,FAS,FASLG,BAX,APAF1,CYCS,BAK1,CASP9,CASP6
WP	Host-pathogen interaction of human coronaviruses - MAPK signaling	WP:WP4877	1.80807e-06	5.74279	36	665	16	7806	MAPK1,MAPK3,JUN,MAPK14,MAPK8,FOS,MAP3K1,MAP2K1,ATF2,RAF1,MAP2K2,MAP2K6,BCL2,MAP2K3,MAP2K4,JUNB
WP	Nonalcoholic fatty liver disease	WP:WP4396	1.92308e-06	5.716	159	665	37	7806	PIK3CA,PIK3R1,JUN,AKT1,PIK3R2,MAPK8,RELA,PIK3CB,TNF,PIK3R3,IL6,CDC42,CASP8,IL1B,PIK3CD,IKBKB,CASP3,TGFB1,BCL2L11,BID,AKT2,AKT3,PPARA,IL1A,FAS,TNFRSF1A,CEBPA,CCL2,FASLG,BAX,BBC3,CYCS,LEP,IL6R,BAK1,PRKAB1,LEPR
WP	Angiogenesis	WP:WP1539	2.22392e-06	5.65288	24	665	13	7806	PIK3CA,MAPK1,AKT1,CREBBP,MAPK14,VEGFA,PDGFB,FGF2,MMP9,KDR,HIF1A,PDGFRA,FLT1
WP	Host-pathogen interaction of human coronaviruses - interferon induction	WP:WP4880	3.63487e-06	5.43951	33	665	15	7806	JUN,MAPK14,MAPK8,FOS,TRAF6,MAP3K7,IKBKG,IKBKB,CHUK,NFKBIA,MYD88,IFNAR1,IFNAR2,EIF2AK2,TLR7
WP	EGF/EGFR signaling pathway	WP:WP437	3.91581e-06	5.40718	163	665	37	7806	PIK3R1,MAPK1,HRAS,JUN,AKT1,PIK3R2,MAPK14,KRAS,MAPK8,FOS,EGFR,EGF,CDC42,MAP3K1,PTEN,MAP2K1,SP1,E2F1,INPP5D,RAF1,PCNA,MAP2K2,INPPL1,PRKCA,CREB1,ABL1,SYNJ1,IQGAP1,BRAF,JUND,PIK3C2B,PIAS3,CAV1,FOSB,PLCE1,ELK1,GJA1
WP	Physiological and pathological hypertrophy of the heart	WP:WP1528	4.27456e-06	5.36911	25	665	13	7806	MAPK1,JUN,AGT,MAPK14,MAPK8,RHOA,FOS,EDN1,MAP2K3,IL6ST,PPP3CA,LIFR,CTF1
WP	IL1 and megakaryocytes in obesity	WP:WP2865	4.27456e-06	5.36911	25	665	13	7806	PIK3CA,CCR3,IL1B,IRAK1,TIMP1,MYD88,IFNG,MMP9,TLR2,CCL2,IL1R1,IL18,PLA2G7
WP	TGF-beta receptor signaling	WP:WP560	4.93331e-06	5.30686	58	665	20	7806	MAPK3,EP300,HRAS,JUN,CREBBP,TNF,FOS,CTNNB1,EGF,TGFB1,THBS1,IFNG,SPP1,SERPINE1,LEF1,TGFBR2,TGFBR1,WNT1,LIF,INHBA
WP	Aryl hydrocarbon receptor pathway	WP:WP2873	5.49802e-06	5.25979	48	665	18	7806	EP300,JUN,TNF,EGFR,IL2,IL1B,CDKN1B,TGFB1,IFNG,JUNB,BAX,IL12B,JUND,IL12A,HES1,CYP1A2,ALDH3A1,IL17B
WP	Hippo signaling regulation pathways	WP:WP4540	5.82532e-06	5.23468	99	665	27	7806	RHOA,EGFR,CTNNB1,CDC42,GNAQ,PRKCA,PLCB1,PLCB2,PLCB3,PDGFRB,PLCB4,FGFR1,CDH1,NGFR,KIT,IGF1R,MET,KDR,PDGFRA,FLT4,TCF7L2,LEF1,FLT1,FLT3,EPHA2,PRKAB1,CSF1R
WP	PI3K-AKT-mTOR signaling pathway and therapeutic opportunities	WP:WP3844	7.2077e-06	5.1422	30	665	14	7806	PIK3CA,PIK3R1,HRAS,AKT1,PIK3R2,NRAS,KRAS,PIK3CB,PIK3R3,PTEN,CDKN1B,PIK3CG,BAD,TSC2
WP	Regulation of apoptosis by parathyroid hormone-related protein	WP:WP3872	7.48394e-06	5.12587	22	665	12	7806	AKT1,MYC,BID,PIK3CG,BCL2,BCL2L1,ITGA6,BAX,MCL1,BCL2A1,BAK1,BCL2L14
WP	Retinoblastoma gene in cancer	WP:WP2446	7.82238e-06	5.10666	88	665	25	7806	TP53,RB1,CCND1,MYC,CCNB1,CDKN1A,TFDP1,E2F1,RAF1,PCNA,MDM2,CDKN1B,CDK4,ABL1,CCNB2,CCNE1,CDK6,CCND3,E2F3,E2F2,CCNE2,CHEK1,MCM4,RRM2,SMARCA2
WP	Interactions between immune cells and microRNAs in tumor microenvironment	WP:WP4559	1.12342e-05	4.94946	40	665	16	7806	IL2RG,TRAF6,CXCL10,IL4,IL2RA,CCL5,IL2RB,TGFB1,TLR4,TGFB3,TGFB2,CCL2,IL4R,PIAS3,TGFBR2,TLR7
WP	SARS coronavirus and innate immunity	WP:WP4912	1.21233e-05	4.91638	31	665	14	7806	IFNAR1,IFNB1,IFNAR2,IFNA2,IFNA21,IFNA17,IFNA4,IFNA14,IFNA10,IFNA8,IFNA6,IFNA16,IFNA7,TLR3
WP	Overview of nanoparticle effects	WP:WP3287	1.22882e-05	4.91051	19	665	11	7806	TNF,IL6,PIK3CD,BCL2,AKT3,CCND3,BAX,COL4A1,HMOX1,PTGS2,PTGS1
WP	Ebola virus pathway in host	WP:WP4217	1.69996e-05	4.76956	130	665	31	7806	PIK3CA,PIK3R1,MAPK1,MAPK3,EP300,AKT1,PIK3R2,CREBBP,RELA,PIK3CB,PIK3R3,RHOA,ITGB3,EGFR,CDC42,IL4,PIK3CD,HLA-DRA,HLA-DRB1,TLR4,HLA-A,IQGAP1,IGF1R,CLTA,ITGA6,ITGA3,ITGA2,EIF2AK2,CAV1,ITGA4,ITGA5
WP	TGF-beta receptor signaling in skeletal dysplasias	WP:WP4816	1.77239e-05	4.75144	62	665	20	7806	MAPK3,EP300,HRAS,JUN,CREBBP,TNF,FOS,CTNNB1,EGF,TGFB1,THBS1,IFNG,SPP1,SERPINE1,LEF1,TGFBR2,TGFBR1,WNT1,LIF,INHBA
WP	MAPK pathway in congenital thyroid cancer	WP:WP4928	1.82413e-05	4.73894	16	665	10	7806	MAPK3,JUN,KRAS,FOS,MAP2K1,MYC,RAF1,MAP2K2,BRAF,ELK1
WP	Toll-like receptor signaling related to MyD88	WP:WP3858	1.98801e-05	4.70158	32	665	14	7806	MAPK1,RELA,TRAF6,IKBKG,IKBKB,CHUK,IRAK1,TLR4,MYD88,TOLLIP,TLR2,TLR3,TLR6,TLR7
WP	Mammary gland development pathway - Pregnancy and lactation (Stage 3 of 4)	WP:WP2817	3.18504e-05	4.49689	33	665	14	7806	EGFR,ESR1,CCND1,MYC,NR3C1,CHUK,CEBPA,BCL2L1,CEBPB,TNFSF11,TNFRSF11A,CAV1,PRL,PRLR
WP	Pathogenesis of SARS-CoV-2 mediated by nsp9-nsp10 complex	WP:WP4884	4.88975e-05	4.31071	21	665	11	7806	LCK,IL6,CD3G,HLA-DRA,HLA-DRB1,CD4,CD3E,CD8B,CD8A,ZAP70,CD2
WP	Hepatocyte growth factor receptor signaling	WP:WP313	4.9947e-05	4.30149	34	665	14	7806	PIK3CA,MAPK1,MAPK3,HRAS,JUN,MAPK8,FOS,PTEN,MAP2K1,HGF,RAF1,MAP2K2,MET,ELK1
WP	TLR4 signaling and tolerance	WP:WP3851	6.58327e-05	4.18156	30	665	13	7806	TNF,IL6,TRAF6,MAP3K7,INPP5D,IKBKG,IKBKB,CHUK,NFKBIA,IRAK1,TLR4,MYD88,IFNB1
WP	Neural crest cell migration during development	WP:WP4564	7.99624e-05	4.09711	40	665	15	7806	PIK3CA,JUN,AKT1,PIK3CB,PIK3R3,RHOA,FOS,PIK3CD,PIK3CG,AKT2,AKT3,NGFR,MMP9,PIK3R5,MMP2
WP	Orexin receptor pathway	WP:WP5094	8.22027e-05	4.08511	153	665	33	7806	PIK3R1,MAPK1,MAPK3,PIK3R2,TNF,FOS,IL6,VEGFA,IL4,CXCL2,IL10,MYC,IL1B,CDKN1A,PRKCA,CEBPA,SPP1,IRF5,HIF1A,EGR1,JUNB,FLT4,LEP,BMPR1A,GH1,FOSB,RRM2,HES1,GADD45B,BMP7,IL9,FOSL2,CD24
WP	Synaptic signaling pathways associated with autism spectrum disorder	WP:WP4539	9.69743e-05	4.01334	51	665	17	7806	PIK3CA,PIK3R1,MAPK1,MAPK3,HRAS,AKT1,PIK3R2,NRAS,KRAS,PIK3CB,PIK3R3,PTEN,PIK3CD,AKT2,AKT3,TSC2,PRKAB1
WP	miRNAs involvement in the immune response in sepsis	WP:WP4329	0.000121534	3.9153	63	665	19	7806	MAPK14,MAPK8,RELA,TNF,CCL4,IL6,TRAF6,MAP3K7,IL10,IKBKG,IKBKB,CHUK,NFKBIA,IRAK1,TLR4,MYD88,IL1A,IRF5,TLR7
WP	Wnt signaling pathway	WP:WP363	0.000180286	3.74404	53	665	17	7806	MAPK1,AKT1,MAPK8,RHOA,CTNNB1,MAP3K7,CCND1,MYC,PRKCA,CDK6,PIP5K1B,TCF7L2,LEF1,TSC2,APC,NLK,GJA1
WP	Nod-like receptor (NLR) signaling pathway	WP:WP288	0.000189339	3.72276	9	665	7	7806	MAPK8,RELA,MAP3K7,IKBKG,IKBKB,CHUK,CD40
WP	Heme biosynthesis	WP:WP561	0.000189339	3.72276	9	665	7	7806	FECH,ALAS1,ALAD,ALAS2,UROS,HMBS,CPOX
WP	Altered glycosylation of MUC1 in tumor microenvironment	WP:WP4480	0.000189339	3.72276	9	665	7	7806	RELA,TNF,IL6,IKBKG,IKBKB,CHUK,NFKBIA
WP	VEGFA-VEGFR2 signaling pathway	WP:WP3888	0.000203315	3.69183	437	665	67	7806	PIK3CA,PIK3R1,MAPK1,MAPK3,HRAS,JUN,AKT1,PIK3R2,CREBBP,MAPK14,MAPK8,RELA,RHOA,ITGB3,CTNNB1,CDC42,VEGFA,CCND1,MAP2K1,ATF2,RAF1,MDM2,NFKBIA,MAP2K2,YWHAE,PRKCA,MAP2K6,OCRL,CREB1,ABL1,PLCB3,BCL2,NFATC1,INPP4B,MAP2K3,SYNJ1,FAS,IQGAP1,MAP2K4,HDAC5,HSPA1A,PLAU,BCL2L1,KDR,CCL2,EGR1,SND1,ETS1,IGFBP3,CYCS,MMP2,CAV1,PTGS2,BMP2,FLT1,SMARCA2,PPP3CA,EPHA2,GATA2,TNFRSF25,ELK1,GJA1,TNFRSF10C,DUSP5,DKK1,NDRG1,GPX1
WP	Alzheimer's disease and miRNA effects	WP:WP2059	0.000234007	3.63077	335	665	55	7806	PIK3CA,PIK3R1,MAPK1,MAPK3,HRAS,AKT1,PIK3R2,NRAS,KRAS,MAPK8,RELA,PIK3CB,TNF,PIK3R3,CTNNB1,IL6,CASP8,MAP2K1,IL1B,PIK3CD,GNAQ,RAF1,IKBKB,CHUK,MAP2K2,CASP3,PLCB1,BID,PLCB2,PLCB3,AKT2,PLCB4,AKT3,IL1A,FAS,TNFRSF1A,BRAF,CDK5,BAD,ARAF,APAF1,CSF1,CYCS,EIF2AK2,CSNK2A1,PTGS2,CASP9,CDK5R1,PPP3CA,APC,WNT1,PIK3C3,PPID,DKK1,MME
WP	Neural crest cell migration in cancer	WP:WP4565	0.000236328	3.62648	43	665	15	7806	PIK3CA,JUN,AKT1,PIK3CB,PIK3R3,RHOA,FOS,PIK3CD,PIK3CG,AKT2,AKT3,NGFR,MMP9,PIK3R5,MMP2
WP	Angiopoietin-like protein 8 regulatory pathway	WP:WP3915	0.000277666	3.55648	132	665	29	7806	PIK3CA,PIK3R1,MAPK1,MAPK3,HRAS,AKT1,PIK3R2,MAPK14,MAPK8,PIK3CB,PIK3R3,MAP3K7,MAP3K1,MAP2K1,PIK3CD,RAF1,MAP2K2,MAP2K6,PIK3CG,MAP3K14,AKT2,MAP2K3,MAP2K4,PIK3C2A,MAP4K4,PIK3C2G,TSC2,PRKAB1,PIK3C3
WP	Osteoclast signaling	WP:WP12	0.000287655	3.54113	16	665	9	7806	MAPK8,ITGB3,PDGFB,IFNAR1,IFNB1,SPP1,TNFSF11,TNFRSF11A,TNFRSF11B
WP	Serotonin receptor 2 and ELK-SRF/GATA4 signaling	WP:WP732	0.000306727	3.51325	20	665	10	7806	MAPK1,MAPK3,HRAS,NRAS,KRAS,MAP2K1,GNAQ,RAF1,MAP2K2,ELK1
WP	Sudden infant death syndrome (SIDS) susceptibility pathways	WP:WP706	0.000322733	3.49116	162	665	33	7806	EP300,JUN,CREBBP,TNF,CTNNB1,IL6,VEGFA,IL10,IL1B,NR3C1,SP1,CASP3,YWHAE,IL13,CREB1,MYB,IL1A,TF,TP73,CEBPB,GATA3,HIF1A,EGR1,MAOA,IL6R,GATA2,HES1,NFYA,GJA1,ATP1A3,TH,DDC,SLC9A3
WP	Modulators of TCR signaling and T cell activation	WP:WP5072	0.000342138	3.4658	61	665	18	7806	PIK3R1,AKT1,PIK3R2,RELA,LCK,TRAF6,CD3G,CD3D,IKBKG,IKBKB,CHUK,NFKBIA,CDKN1B,MAP3K14,CD3E,CD8A,ZAP70,CD5
WP	Nanoparticle-mediated activation of receptor signaling	WP:WP2643	0.000342983	3.46473	29	665	12	7806	MAPK1,HRAS,NRAS,MAPK14,KRAS,MAPK8,EGFR,MAP2K1,PIK3CD,RAF1,MAP2K2,AKT3
WP	p38 MAPK signaling pathway	WP:WP400	0.000369948	3.43186	34	665	13	7806	HRAS,MAPK14,CDC42,MAP3K7,MAP3K1,ATF2,MYC,MAP2K6,CREB1,MAP2K4,TGFB2,TGFBR1,ELK1
WP	AMP-activated protein kinase (AMPK) signaling	WP:WP1403	0.000441909	3.35467	68	665	19	7806	PIK3CA,PIK3R1,TP53,AKT1,PIK3R2,PIK3CB,PIK3R3,CCNB1,CDKN1A,PIK3CD,PLCB1,PIK3CG,AKT2,CCNA1,LEP,TSC2,PRKAB1,PIK3C3,LEPR
WP	Physico-chemical features and toxicity-associated pathways	WP:WP3680	0.000441909	3.35467	68	665	19	7806	MAPK1,JUN,AKT1,MAPK8,RHOA,EGFR,CTNNB1,MAP2K1,MYC,CDKN1A,RAF1,CDKN1B,PIK3CG,MAP2K4,ACTA1,APC,ELK1,TGFA,GPX1
WP	Neuroinflammation	WP:WP4919	0.0004514	3.34544	13	665	8	7806	JUN,MAPK14,MAPK8,RELA,FOS,CHUK,NFKBIA,TLR4
WP	Control of immune tolerance by vasoactive intestinal peptide	WP:WP4484	0.0004514	3.34544	13	665	8	7806	IL2,IL4,IL10,TGFB1,IL5,FAS,IFNG,IL12A
WP	Prostaglandin synthesis and regulation	WP:WP98	0.000457581	3.33953	45	665	15	7806	EDN1,PTGER3,PTGER1,TBXA2R,PTGFR,MITF,PTGS2,PRL,PTGS1,PTGER4,PTGIR,PTGER2,TBXAS1,PTGIS,PTGES
WP	Imatinib and chronic myeloid leukemia	WP:WP3640	0.000541118	3.26671	21	665	10	7806	MYC,CDKN1B,ABL1,PDGFRB,KIT,PDGFRA,GADD45A,FLT1,PIM1,CSF1R
WP	Mammary gland development pathway - Involution (Stage 4 of 4)	WP:WP2815	0.000584647	3.23311	10	665	7	7806	TP53,MYC,E2F1,CDH1,MMP9,IL6ST,BAX
WP	Wnt signaling	WP:WP428	0.000775788	3.11026	117	665	26	7806	JUN,MAPK8,RHOA,CTNNB1,MAP3K7,CCND1,MYC,PRKCA,PLCB1,PLCB2,PLCB3,PLCB4,NFATC1,CCND3,CCND2,PLAU,TCF7L2,LEF1,NFATC3,CSNK2A1,PPP3CA,APC,FOSL1,NLK,WNT1,DKK1
WP	Endochondral ossification	WP:WP474	0.00093799	3.0278	65	665	18	7806	AKT1,VEGFA,IGF1,FGF2,TGFB1,FGFR1,FGF18,TGFB2,SPP1,IGF1R,MMP9,PLAU,BMPR1A,GH1,ENPP1,GHR,ALPL,BMP7
WP	Endochondral ossification with skeletal dysplasias	WP:WP4808	0.00093799	3.0278	65	665	18	7806	AKT1,VEGFA,IGF1,FGF2,TGFB1,FGFR1,FGF18,TGFB2,SPP1,IGF1R,MMP9,PLAU,BMPR1A,GH1,ENPP1,GHR,ALPL,BMP7
WP	Osteoblast signaling	WP:WP322	0.000974751	3.01111	14	665	8	7806	ITGB3,PDGFB,FGF23,PDGFRB,TNFSF11,PDGFRA,IBSP,TNFRSF11B
WP	Antiviral and anti-inflammatory effects of Nrf2 on SARS-CoV-2 pathway	WP:WP5113	0.00117442	2.93018	32	665	12	7806	RELA,TNF,IL6,IL1B,IKBKG,IKBKB,CHUK,NFKBIA,CCL2,HMOX1,IL12A,MMP1
WP	Ovarian infertility	WP:WP34	0.00117442	2.93018	32	665	12	7806	CDKN1B,CDK4,ATM,CCND2,CEBPB,EGR1,NCOR1,BMPR1B,MLH1,PTGER2,PRLR,VDR
WP	Pathways affected in adenoid cystic carcinoma	WP:WP3651	0.00118904	2.92481	66	665	18	7806	PIK3CA,TP53,EP300,HRAS,AKT1,CREBBP,PTEN,MYC,RAF1,MAP2K2,ATM,MYB,FGF16,CEBPA,CHEK1,NCOR1,CHEK2,SMARCA2
WP	Nuclear receptors meta-pathway	WP:WP2882	0.00152757	2.816	321	665	51	7806	EP300,JUN,TNF,EGFR,IL2,ESR1,CCL20,PDGFB,CCND1,MYC,IL1B,NR3C1,SP1,HGF,BIRC3,CDKN1B,TGFB1,CDK4,PPARA,EDN2,TGFB2,IFNG,HSPA1A,CCL2,EGR1,JUNB,BAX,IL12B,JUND,FTL,FTH1,TGFBR2,HMOX1,SNAI2,PTGS2,IL12A,EPHA2,HES1,GADD45B,CYP1A2,ALAS1,TGFA,CYP2A6,VDR,ALDH3A1,IL17B,IL11,FGF13,GSTM1,GGT1,ALOX5AP
WP	Novel intracellular components of RIG-I-like receptor (RLR) pathway	WP:WP3865	0.00156472	2.80556	61	665	17	7806	MAPK14,MAPK8,RELA,TNF,CXCL12,TRAF6,CXCL10,MAP3K7,MAP3K1,CASP8,IKBKG,IKBKB,CHUK,NFKBIA,IFNB1,IFNG,CASP10
WP	Hair follicle development: organogenesis - part 2 of 3	WP:WP2839	0.00170403	2.76852	33	665	12	7806	CTNNB1,CCND1,MYC,CDH1,CCND2,FGF1,PDGFRA,LEF1,PDGFA,INHBA,EDA,EDAR
WP	MYD88 distinct input-output pathway	WP:WP3877	0.00183681	2.73594	19	665	9	7806	JUN,TRAF6,IRAK1,TLR4,MYD88,IL1A,TLR2,TLR6,TLR7
WP	IL-9 signaling pathway	WP:WP22	0.00183681	2.73594	19	665	9	7806	PIK3R1,MAPK1,MAPK3,PIK3R2,JAK3,IL2RG,MAP2K1,MAP2K2,IL9
WP	Serotonin receptor 4/6/7 and NR3C signaling	WP:WP734	0.00183681	2.73594	19	665	9	7806	MAPK1,MAPK3,MAP2K1,NR3C1,MAP2K2,CREB1,BRAF,EGR1,ELK1
WP	FOXP3 in COVID-19	WP:WP5063	0.0019332	2.71372	15	665	8	7806	IL2,IL2RG,IL6,IL2RA,IL2RB,IL7R,IL6ST,IL6R
WP	ERK pathway in Huntington's disease	WP:WP3853	0.0019332	2.71372	15	665	8	7806	MAPK1,HRAS,EGFR,EGF,RAF1,CASP3,CREB1,ELK1
WP	Integrin-mediated cell adhesion	WP:WP185	0.00255661	2.59233	103	665	23	7806	MAPK1,HRAS,AKT1,PIK3R2,ITGB3,CDC42,MAP2K1,RAF1,MAP2K2,MAP2K6,AKT2,ITGA2B,MAP2K3,AKT3,ITGAM,BRAF,ITGA6,ITGA3,ARAF,ITGA2,CAV1,ITGA4,ITGA5
WP	Wnt signaling pathway and pluripotency	WP:WP399	0.00419998	2.37675	106	665	23	7806	TP53,EP300,JUN,CREBBP,RHOA,CTNNB1,MAP3K7,CCND1,MYC,PRKCA,PAFAH1B1,MAP2K4,CCND3,CCND2,CD44,PLAU,TCF7L2,LEF1,APC,FOSL1,NLK,NFYA,WNT1
WP	ApoE and miR-146 in inflammation and atherosclerosis	WP:WP3926	0.00486645	2.31279	9	665	6	7806	RELA,TRAF6,IRAK1,TLR4,TLR2,SPI1
WP	S1P receptor signal transduction	WP:WP26	0.0054958	2.25997	26	665	10	7806	MAPK1,MAPK3,AKT1,GNAI1,PLCB1,PLCB2,PLCB3,AKT2,AKT3,PIK3C2B
WP	EPO receptor signaling	WP:WP581	0.0054958	2.25997	26	665	10	7806	MAPK1,MAPK3,AKT1,MAP2K1,RAF1,MAP2K2,PIK3CG,EPO,PTPRC,EPOR
WP	Wnt/beta-catenin signaling pathway in leukemia	WP:WP3658	0.0054958	2.25997	26	665	10	7806	AKT1,CTNNB1,CCND1,MYC,PML,LEF1,FLT3,APC,WNT1,DKK1
WP	Type II interferon signaling (IFNG)	WP:WP619	0.00646925	2.18915	37	665	12	7806	CXCL10,CXCL9,IL1B,IFNB1,IFNG,CIITA,IFNA2,SPI1,EIF2AK2,IFNGR1,IFNGR2,TAP1
WP	Interferon type I signaling pathways	WP:WP585	0.0070488	2.15189	55	665	15	7806	PIK3R1,PIK3R2,MAPK14,LCK,MAP3K1,PIK3CD,MAP2K6,CREB1,MAP2K3,IFNAR1,PRMT1,PTPRC,IFNAR2,ZAP70,PIAS3
WP	Transcription factor regulation in adipogenesis	WP:WP3599	0.00782576	2.10647	22	665	9	7806	MAPK8,TNF,IL6,NR3C1,CREB1,CEBPA,CEBPB,LEP,CEBPD
WP	Hematopoietic stem cell gene regulation by GABP alpha/beta complex	WP:WP3657	0.00782576	2.10647	22	665	9	7806	EP300,CREBBP,PTEN,BCL2,ATM,BCL2L1,SMARCA4,MCL1,FLT3
WP	PI3K/AKT/mTOR - VitD3 signaling	WP:WP4141	0.00782576	2.10647	22	665	9	7806	PIK3CA,AKT1,RELA,IL10,MYC,HLA-DRA,TSC2,IL12A,VDR
WP	FGFR3 signaling in chondrocyte proliferation and terminal differentiation	WP:WP4767	0.00806874	2.09319	27	665	10	7806	MAPK1,MAPK3,MAPK14,MAP2K1,CDKN1A,RAF1,MAP2K2,FGF9,FGF18,BMP2
WP	Extracellular vesicles in the crosstalk of cardiac cells	WP:WP4300	0.00806874	2.09319	27	665	10	7806	EGFR,EGF,IL6,PTEN,IGF1,TLR4,SPP1,MMP9,KDR,ETS2
WP	Caffeine and theobromine metabolism	WP:WP3633	0.0101235	1.99467	4	665	4	7806	CYP1A2,CYP2A6,NAT2,XDH
WP	Mammary gland development pathway - Embryonic development (Stage 1 of 4)	WP:WP2813	0.0104271	1.98184	18	665	8	7806	AKT1,TNF,CCND1,MYC,TGFB1,CDH1,ITGA6,ALPL
WP	4-hydroxytamoxifen, Dexamethasone, and Retinoic Acids Regulation of p27 Expression	WP:WP3879	0.0104271	1.98184	18	665	8	7806	MAPK1,MAPK3,AKT1,MAP2K1,RAF1,MAP2K2,MAP2K6,MAP2K3
WP	Inhibition of exosome biogenesis and secretion by Manumycin A in CRPC cells	WP:WP4301	0.0104271	1.98184	18	665	8	7806	MAPK1,MAPK3,HRAS,NRAS,KRAS,RAF1,BRAF,ARAF
WP	Vitamin D receptor pathway	WP:WP2877	0.0121359	1.91593	183	665	32	7806	CCND1,MYC,CDKN1A,CDKN1B,TGFB1,FGF23,HLA-DRB1,CDKN2A,CCNE1,ITGAM,TGFB2,CEBPA,CD40,SPP1,CD14,TNFSF11,IRF5,HIF1A,JUNB,IGFBP3,BCL6,GADD45A,IL12A,ALOX5,PTGER4,VDR,TNFRSF11B,PRDM1,IL25,TNFSF4,TRPV6,CD9
WP	Cancer immunotherapy by CTLA4 blockade	WP:WP4582	0.0123246	1.90923	14	665	7	7806	PIK3CA,PIK3R1,PIK3R2,PIK3CB,PIK3R3,PIK3CD,HLA-DRB1
WP	Microglia pathogen phagocytosis pathway	WP:WP3937	0.0153705	1.81331	40	665	12	7806	PIK3CA,PIK3R1,PIK3R2,PIK3CB,PIK3R3,PIK3CD,PLCG2,PIK3CG,ITGAM,PIK3C2A,FCGR1A,PIK3C3
WP	MECP2 and associated Rett syndrome	WP:WP3584	0.0162214	1.78991	72	665	17	7806	AKT1,PTEN,SP1,E2F1,IGF1,FGF2,CREB1,FGF3,FGF4,IGF1R,NCOR1,BCL6,CEBPD,FUT8,TAP1,POU4F1,FGF5
WP	T cell receptor and co-stimulatory signaling	WP:WP2583	0.0163732	1.78587	29	665	10	7806	AKT1,LCK,IL2,PTEN,NFKBIA,PRKCA,CD8B,CD8A,ZAP70,PPP3CA
WP	Complement system in neuronal development and plasticity	WP:WP5090	0.0173789	1.75998	108	665	22	7806	ITGB3,CASP8,CX3CR1,CX3CL1,CASP3,TGFB1,BID,TGFB3,ITGAM,FAS,TGFB2,IFNG,CASP10,FASLG,BAX,APAF1,CYCS,BAK1,CASP9,CD55,CR2,CR1
WP	Nucleotide-binding oligomerization domain (NOD) pathway	WP:WP1433	0.0200719	1.69741	41	665	12	7806	RELA,CASP8,IL1B,IKBKG,IKBKB,CHUK,NFKBIA,IL18,CASP1,PYCARD,CASP9,PRDM1
WP	Primary focal segmental glomerulosclerosis (FSGS)	WP:WP2572	0.0233562	1.6316	74	665	17	7806	AKT1,ITGB3,CTNNB1,CDKN1A,PCNA,CDKN1B,TGFB1,TLR4,ITGA3,COL4A3,COL4A4,COL4A5,PLCE1,WNT1,DKK1,CR1,MME
WP	Prion disease pathway	WP:WP3995	0.0253584	1.59588	36	665	11	7806	MAPK1,MAPK3,EP300,CASP3,CREB1,BCL2,FGFR1,SPI1,ELK1,PAX5,RFX5
WP	Unfolded protein response	WP:WP4925	0.0254476	1.59435	25	665	9	7806	TP53,CASP8,IL1B,BCL2L11,BID,BCL2,TNFRSF10B,BBC3,PMAIP1
WP	Oligodendrocyte specification and differentiation, leading to myelin components for CNS	WP:WP4304	0.0309936	1.50873	31	665	10	7806	TNF,CXCL1,CXCL2,PDGFB,IL1B,IGF1,FGF2,BMP2,LIF,CNTF
WP	Type I interferon induction and signaling during SARS-CoV-2 infection	WP:WP4868	0.0309936	1.50873	31	665	10	7806	TRAF6,TLR4,MYD88,IFNAR1,TLR2,IFNAR2,TLR3,EIF2AK2,TLR6,TLR7
WP	GPR40 pathway	WP:WP3958	0.0352915	1.45233	16	665	7	7806	PLCB1,PLCG2,PLCB2,PLCB3,PLCE1,PLCD1,PLCH1
WP	ncRNAs involved in STAT3 signaling in hepatocellular carcinoma	WP:WP4337	0.0352915	1.45233	16	665	7	7806	RELA,JAK3,IL6,IL6ST,IL6R,IL11RA,IL11
WP	H19 action Rb-E2F1 signaling and CDK-Beta-catenin activity	WP:WP3969	0.0352915	1.45233	16	665	7	7806	CTNNB1,RB1,CCND1,E2F1,CDK4,CDH1,PMAIP1
WP	Genotoxicity pathway	WP:WP4286	0.0380349	1.41982	63	665	15	7806	CDKN1A,MDM2,ITPKC,GADD45A,DDB2,PRKAB1,CEBPD,PLK3,BTG2,PTGER4,TP53I3,B3GNT2,PPM1D,TRIAP1,TNFRSF17
WP	Canonical NF-kB pathway	WP:WP4562	0.0385889	1.41354	8	665	5	7806	RELA,IKBKG,IKBKB,CHUK,NFKBIA
WP	Monoamine transport	WP:WP727	0.0416863	1.38001	32	665	10	7806	AGT,MAPK14,TNF,ITGB3,IL1B,RBL2,IL1R1,TSC2,TH,TNFRSF11B
WP	IL-10 anti-inflammatory signaling pathway	WP:WP4495	0.0427853	1.36871	12	665	6	7806	IL6,IL10,IL1A,HMOX1,IL10RB,IL10RA
WP	Interactions of natural killer cells in pancreatic cancer	WP:WP5092	0.0499811	1.30119	27	665	9	7806	TNF,CCL4,CCL5,MYC,CCL1,CSF2,IFNG,CCL2,GATA2
