# Supplementary material for: Machine-learning algorithms based on personalized pathways for a novel predictive model for the diagnosis of hepatocellular carcinoma
Source: BMC Bioinformatics. 2022 Jun 23;23:248. doi: 10.1186/s12859-022-04805-9 (PMC9219178; doi:10.1186/s12859-022-04805-9)
Supplement: Supplementary file 10 — Additional file 10: Table S3. Characteristic genes with significant prognostic value. [file 12859_2022_4805_MOESM10_ESM.xls]

## Sheet: Sheet1
Additional file 10: Table S3 Characteristic genes with significant prognostic value
Gene	beta	HR	CI_lower	CI_uper	wald.test	p.value	C-index
HDAC2	0.75	2.1	1.6	2.9	24	1e-06	0.654008
DYNC1H1	0.64	1.9	1.3	2.8	12	0.00065	0.623253
RAN	0.7	2	1.5	2.7	21	3.7e-06	0.677004
PLCB3	0.55	1.7	1.3	2.4	12	0.0007	0.618988
MTMR2	0.53	1.7	1.3	2.2	20	1e-05	0.661459
CDK4	0.48	1.6	1.3	2.1	15	0.00011	0.647431
RANBP1	0.49	1.6	1.2	2.1	12	0.00058	0.606552
CHEK1	0.39	1.5	1.2	1.8	14	0.00018	0.644373
ADA	0.38	1.5	1.2	1.8	13	0.00031	0.620427
BAK1	0.37	1.4	1.2	1.8	11	0.00079	0.640725
CCNB1	0.37	1.4	1.2	1.7	21	4.4e-06	0.685843
ATP1B3	0.33	1.4	1.2	1.7	14	0.00016	0.647174
IL15RA	0.33	1.4	1.2	1.7	12	0.00054	0.624203
RRM2	0.3	1.3	1.2	1.6	15	0.00011	0.656603
GTSE1	0.27	1.3	1.2	1.5	17	3.7e-05	0.673176
E2F2	0.28	1.3	1.1	1.5	15	0.00011	0.648407
CCNE2	0.26	1.3	1.1	1.5	15	0.00014	0.657785
NDRG1	0.24	1.3	1.1	1.5	11	0.00093	0.620118
CCNB2	0.23	1.3	1.1	1.4	12	0.00058	0.640981
MMP1	0.2	1.2	1.1	1.3	21	4.4e-06	0.651053
EPO	0.15	1.2	1.1	1.2	24	1.2e-06	0.645015
SPP1	0.12	1.1	1.1	1.2	18	2.1e-05	0.651053
CXCL5	0.1	1.1	1	1.2	14	0.00023	0.620478
LECT2	-0.089	0.92	0.87	0.96	12	0.00045	0.607014
FTCD	-0.14	0.87	0.81	0.93	18	2.1e-05	0.634918
ESR1	-0.16	0.86	0.79	0.93	14	0.00016	0.65591
GP1BA	-0.22	0.8	0.71	0.9	13	0.00027	0.62184
GHR	-0.23	0.79	0.72	0.88	19	1.6e-05	0.650411
PIK3R1	-0.29	0.75	0.64	0.88	13	0.00034	0.617395
ALAD	-0.31	0.73	0.62	0.86	14	0.00018	0.6426
ALAS1	-0.31	0.73	0.62	0.86	14	0.00023	0.627801
COL18A1	-0.41	0.67	0.54	0.82	15	0.0001	0.63371
ALDH2	-0.39	0.68	0.57	0.8	20	8.1e-06	0.638952
