# Supplementary material for: Machine-learning algorithms based on personalized pathways for a novel predictive model for the diagnosis of hepatocellular carcinoma
Source: BMC Bioinformatics. 2022 Jun 23;23:248. doi: 10.1186/s12859-022-04805-9 (PMC9219178; doi:10.1186/s12859-022-04805-9)
Supplement: Supplementary file 11 — Additional file 11: Table S4. Multivariate Cox regression analysis of 12 genes for risk signature construction. [file 12859_2022_4805_MOESM11_ESM.xls]

## Sheet: Sheet1
Additional file 11: Table S4 Multivariate Cox regression analysis of 12 genes for risk signature construction
Gene	coef	exp(coef)	se(coef)	z	p.value
ADA	0.00810654	1.00814	0.132377	0.0612385	0.951169
ALAS1	0.0351549	1.03578	0.118938	0.295574	0.767556
ATP1B3	-0.032727	0.967803	0.126574	-0.25856	0.795975
DYNC1H1	0.21781	1.24335	0.238156	0.914569	0.360418
EPO	0.101323	1.10663	0.0341607	2.96608	0.0030162
GP1BA	-0.280598	0.755332	0.0689851	-4.06752	4.75e-05
IL15RA	0.160445	1.17403	0.105073	1.52699	0.126764
MMP1	0.0237085	1.02399	0.0521753	0.4544	0.649541
RANBP1	0.0983525	1.10335	0.143338	0.68616	0.492612
SPP1	0.055255	1.05681	0.0356119	1.55159	0.120761
MTMR2	0.301356	1.35169	0.171794	1.75417	0.0794009
FTCD	-0.0836925	0.919714	0.0524904	-1.59443	0.110839
