# Supplementary material for: Machine-learning algorithms based on personalized pathways for a novel predictive model for the diagnosis of hepatocellular carcinoma
Source: BMC Bioinformatics. 2022 Jun 23;23:248. doi: 10.1186/s12859-022-04805-9 (PMC9219178; doi:10.1186/s12859-022-04805-9)
Supplement: Supplementary file 12 — Additional file 12: Table S5. Univariate and multivariate Cox regression analysis of risk score and other clinical traits for OS in TCGA-LIHC cohort. [file 12859_2022_4805_MOESM12_ESM.xls]

## Sheet: Sheet1
Additional file 12: Table S5 Univariate and multivariate Cox regression analysis of risk score and other clinical traits for OS in TCGA-LIHC cohort.
Parameters		Overall Survival
		Univariate				Multivariate
		HR	95% CI	p-value		HR	95% CI	p-value
Risk score		2.7	2.2-3.4	<0.001		2.59	2.01-3.34	<0.001
Age (≤60 year vs >60 year)		1.1	0.77-1.7	0.55		1.07	0.72-1.59	0.743
Gender (male vs female)		0.74	0.5-1.1	0.14		0.7	0.47-1.05	0.087
T stage (T1-T2 vs T3-T4)		2.9	2-4.3	<0.001		2.68	0.34-21.07	0.349
N stage (N0 vs N1-Nx)		1.4	0.91-2.2	0.13		1.02	0.62-1.68	0.944
M stage (M0 vs M1-Mx)		1.6	1-2.4	0.039		1.61	0.98-2.63	0.059
TNM stage (I-II vs III-IV)		2.9	2-4.3	<0.001		0.64	0.08-4.98	0.666
Grade (G1-G2 vs G3-G4)		1	0.71-1.6	0.81		0.82	0.53-1.26	0.361
