# Supplementary material for: Machine-learning algorithms based on personalized pathways for a novel predictive model for the diagnosis of hepatocellular carcinoma
Source: BMC Bioinformatics. 2022 Jun 23;23:248. doi: 10.1186/s12859-022-04805-9 (PMC9219178; doi:10.1186/s12859-022-04805-9)
Supplement: Supplementary file 13 — Additional file 13: Table S6. The datasets used in this study. [file 12859_2022_4805_MOESM13_ESM.xls]

## Sheet: Sheet1
Additional file 13 Table S6 The datasets used in this study
Dataset	Platform	No. of Non-tumor	No. of HCC	Data type
GSE14520	Affymetrix Human Genome U133A 2.0 Array	220	225	training
GSE76427	Illumina HumanHT-12 V4.0 expression beadchip	52	115	training
TCGA-LIHC	RNA-Seq	49	356	validation
