# Supplementary material for: Machine-learning algorithms based on personalized pathways for a novel predictive model for the diagnosis of hepatocellular carcinoma
Source: BMC Bioinformatics. 2022 Jun 23;23:248. doi: 10.1186/s12859-022-04805-9 (PMC9219178; doi:10.1186/s12859-022-04805-9)
Supplement: Supplementary file 14 — Additional file 14: Table S7. The clinical traits of TCGA-LIHC cohort. [file 12859_2022_4805_MOESM14_ESM.xls]

## Sheet: Sheet1
Additional file 14: Table S7. The clinical traits of TCGA-LIHC cohort.
ID	OS	Event	age	gender	stage_T	stage_N	stage_M	stage	grade	pfs_status	pfs
TCGA-DD-A73E	44	0	66	1	T1	N0	M0	I	G1	0	89
TCGA-KR-A7K0	65	1	65	1	T1	N0	M0	I	G1	0	299
TCGA-MR-A520	229	0	58	1	T1	NX	MX	I	G1	0	315
TCGA-G3-A7M7	361	0	65	1	T1	NX	MX	I	G1	0	261
TCGA-G3-AAV2	372	0	50	1	T1	N0	M0	I	G1	0	273
TCGA-BC-A69I	387	0	69	1	T1	N0	M0	I	G1	0	20
TCGA-G3-A7M8	430	0	31	1	T1	NX	MX	I	G1	0	262
TCGA-K7-A5RG	519	0	66	1	T1	NX	MX	I	G1	0	296
TCGA-EP-A12J	570	0	62	1	T1	NX	MX	I	G1	0	205
TCGA-FV-A2QR	581	1	75	1	T1	N0	M0	I	G1	1	1229
TCGA-DD-AAE4	608	0	49	0	T1	N0	M0	I	G1	1	910
TCGA-K7-A5RF	631	0	64	1	T1	NX	MX	I	G1	1	1711
TCGA-XR-A8TF	693	1	74	1	T1	NX	MX	I	G1	1	3478
TCGA-G3-A5SK	744	0	58	1	T1	NX	M0	I	G1	1	1453
TCGA-KR-A7K2	829	0	64	1	T1	N0	M0	I	G1	0	301
TCGA-KR-A7K8	906	0	57	1	T1	N0	M0	I	G1	0	301
TCGA-DD-A73F	1085	0	77	0	T1	N0	M0	I	G1	0	91
TCGA-DD-A4NL	1711	0	46	1	T1	N0	M0	I	G1	0	87
TCGA-DD-A3A2	2131	1	76	0	T1	N0	M0	I	G1	0	65
TCGA-DD-A4NO	2245	0	65	1	T1	N0	M0	I	G1	1	656
TCGA-DD-A1ED	2301	0	68	1	T1	N0	M0	I	G1	0	49
TCGA-2Y-A9GV	2532	1	54	0	T1	NX	MX	I	G1	1	387
TCGA-DD-AAVP	2752	0	48	1	T1	N0	M0	I	G1	1	1049
TCGA-BC-A10Z	34	1	62	0	T1	N0	MX	I	G2	0	12
TCGA-GJ-A9DB	67	1	68	1	T1	N0	MX	I	G2	0	293
TCGA-HP-A5MZ	91	1	78	1	T1	NX	M0	I	G2	0	296
TCGA-DD-AAD0	137	0	73	0	T1	N0	M0	I	G2	1	829
TCGA-DD-AAE6	141	0	59	0	T1	N0	M0	I	G2	1	912
TCGA-G3-A3CI	180	0	71	1	T1	N0	M0	I	G2	0	254
TCGA-DD-A1EI	183	0	46	1	T1	N0	M0	I	G2	0	52
TCGA-2Y-A9HB	260	0	66	1	T1	NX	MX	I	G2	0	6
TCGA-DD-A73B	283	1	72	0	T1	N0	M0	I	G2	1	688
TCGA-EP-A3JL	303	0	76	1	T1	NX	MX	I	G2	0	219
TCGA-5C-A9VH	322	0	70	1	T1	N0	M0	I	G2	0	8
TCGA-WJ-A86L	345	0	68	0	T1	NX	MX	I	G2	0	357
TCGA-DD-AAC9	347	0	51	1	T1	N0	M0	I	G2	0	101
TCGA-2Y-A9H6	357	0	68	0	T1	NX	MX	I	G2	0	1
TCGA-FV-A3R3	366	1	38	0	T1	NX	MX	I	G2	0	229
TCGA-BD-A3EP	409	0	75	0	T1	N0	M0	I	G2	0	20
TCGA-G3-A25S	416	1	64	1	T1	N0	M0	I	G2	1	1242
TCGA-ED-A627	423	0	74	1	T1	NX	M0	I	G2	0	182
TCGA-LG-A9QC	425	0	48	1	T1	NX	M0	I	G2	0	308
TCGA-ES-A2HT	438	1	54	1	T1	NX	MX	I	G2	0	221
TCGA-G3-A7M5	447	0	76	1	T1	NX	MX	I	G2	0	260
TCGA-DD-AADS	474	0	63	1	T1	N0	M0	I	G2	0	129
TCGA-G3-AAV0	476	0	58	1	T1	N0	M0	I	G2	0	270
TCGA-DD-AAEB	478	0	60	1	T1	N0	M0	I	G2	0	158
TCGA-G3-AAUZ	480	0	48	1	T1	N0	M0	I	G2	0	265
TCGA-UB-A7ME	486	0	51	1	T1	NX	MX	I	G2	0	355
TCGA-K7-A6G5	512	0	66	1	T1	N0	MX	I	G2	0	297
TCGA-DD-A3A3	535	1	45	1	T1	N0	M0	I	G2	0	67
TCGA-O8-A75V	538	0	54	1	T1	NX	MX	I	G2	0	322
TCGA-DD-AADY	555	0	55	0	T1	N0	M0	I	G2	0	144
TCGA-DD-AAE3	566	0	50	1	T1	N0	M0	I	G2	0	151
TCGA-RC-A7SF	579	0	66	1	T1	N0	M0	I	G2	1	1989
TCGA-G3-A3CK	585	0	61	1	T1	N0	M0	I	G2	0	258
TCGA-EP-A2KB	596	1	46	0	T1	NX	MX	I	G2	1	1130
TCGA-EP-A26S	608	0	70	1	T1	N0	MX	I	G2	0	209
TCGA-DD-AAE7	644	0	72	1	T1	N0	M0	I	G2	0	151
TCGA-G3-A25Z	655	0	58	1	T1	N0	M0	I	G2	0	252
TCGA-DD-AAD2	658	0	66	1	T1	N0	M0	I	G2	0	106
TCGA-G3-A3CG	673	0	80	1	T1	N0	M0	I	G2	1	1351
TCGA-ES-A2HS	688	1	80	1	T1	NX	MX	I	G2	0	220
TCGA-2Y-A9H9	697	0	70	1	T1	N0	MX	I	G2	1	406
TCGA-G3-A5SJ	698	0	59	1	T1	NX	M0	I	G2	1	1452
TCGA-DD-A73A	728	0	71	1	T1	N0	M0	I	G2	0	88
TCGA-FV-A2QQ	729	0	80	1	T1	N0	MX	I	G2	0	223
TCGA-DD-AAEH	784	0	73	1	T1	N0	M0	I	G2	1	1030
TCGA-DD-A3A0	785	1	70	1	T1	NX	M0	I	G2	1	598
TCGA-G3-A25V	860	0	68	1	T1	N0	M0	I	G2	1	1286
TCGA-GJ-A3OU	879	0	59	1	T1	NX	MX	I	G2	1	1676
TCGA-XR-A8TG	898	0	58	1	T1	NX	M0	I	G2	1	3675
TCGA-DD-A4NF	942	0	72	1	T1	N0	M0	I	G2	1	639
TCGA-DD-A4NB	989	0	25	1	T1	N0	M0	I	G2	1	636
TCGA-2Y-A9H7	1168	0	81	0	T1	N0	MX	I	G2	1	398
TCGA-DD-AAD8	1219	0	73	0	T1	N0	M0	I	G2	0	107
TCGA-2Y-A9H1	1229	1	58	1	T1	NX	MX	I	G2	1	394
TCGA-2Y-A9GW	1271	1	64	1	T1	N0	MX	I	G2	1	387
TCGA-DD-AAD3	1295	0	43	1	T1	N0	M0	I	G2	0	106
TCGA-XR-A8TC	1339	0	43	0	T1	NX	MX	I	G2	1	2513
TCGA-2Y-A9H4	1452	0	68	1	T1	N0	MX	I	G2	0	0
TCGA-DD-AAEI	1531	0	72	1	T1	N0	M0	I	G2	1	1032
TCGA-DD-A11D	1560	1	57	0	T1	N0	M0	I	G2	1	554
TCGA-DD-AACT	1562	0	69	0	T1	N0	M0	I	G2	0	103
TCGA-2Y-A9GT	1624	1	51	1	T1	NX	MX	I	G2	1	386
TCGA-DD-AAW3	1633	0	69	1	T1	N0	M0	I	G2	0	179
TCGA-DD-AACC	1685	1	61	1	T1	N0	M0	I	G2	1	719
TCGA-DD-A39X	1694	1	78	0	T1	NX	M0	I	G2	1	592
TCGA-DD-AAVS	1823	0	56	1	T1	N0	M0	I	G2	0	166
TCGA-DD-AAW2	1855	0	69	1	T1	N0	M0	I	G2	1	1085
TCGA-DD-AAVZ	1900	0	38	1	T1	N0	M0	I	G2	0	171
TCGA-2Y-A9GU	1939	0	55	0	T1	NX	MX	I	G2	0	0
TCGA-DD-AAW0	2015	0	54	1	T1	N0	M0	I	G2	0	175
TCGA-DD-A1EB	2017	0	72	0	T1	N0	M0	I	G2	1	561
TCGA-DD-AAVW	2317	0	35	1	T1	N0	M0	I	G2	0	168
TCGA-2Y-A9GX	2442	0	68	1	T1	NX	MX	I	G2	1	390
TCGA-DD-A4NS	2456	1	61	0	T1	N0	M0	I	G2	1	662
TCGA-DD-AAVR	2513	0	44	1	T1	N0	M0	I	G2	0	161
TCGA-DD-AAVQ	2728	0	38	1	T1	N0	M0	I	G2	1	1066
TCGA-DD-A1E9	2759	1	70	1	T1	N0	M0	I	G2	1	555
TCGA-UB-A7MD	52	1	67	1	T1	N0	MX	I	G3	0	350
TCGA-DD-A11A	79	0	67	1	T1	N0	M0	I	G3	0	46
TCGA-DD-AACL	107	1	66	0	T1	N0	M0	I	G3	0	102
TCGA-DD-A39Y	171	1	67	1	T1	NX	M0	I	G3	0	56
TCGA-MI-A75C	291	0	64	1	T1	N0	M0	I	G3	0	312
TCGA-MR-A8JO	330	0	34	1	T1	N0	MX	I	G3	0	320
TCGA-DD-AACF	365	1	68	1	T1	N0	M0	I	G3	1	728
TCGA-DD-A1EF	394	1	57	0	T1	N0	M0	I	G3	0	50
TCGA-DD-AACP	415	0	64	1	T1	N0	M0	I	G3	0	102
TCGA-DD-AADC	425	1	53	1	T1	N0	M0	I	G3	1	892
TCGA-G3-A25Y	452	1	52	0	T1	N0	M0	I	G3	1	1295
TCGA-DD-AADO	453	0	55	1	T1	N0	M0	I	G3	0	126
TCGA-DD-AADP	458	0	45	1	T1	N0	M0	I	G3	0	127
TCGA-RC-A7SK	472	0	59	1	T1	N0	M0	I	G3	1	2057
TCGA-DD-AAE1	552	0	52	1	T1	N0	M0	I	G3	0	149
TCGA-2Y-A9H5	555	1	59	0	T1	N0	MX	I	G3	1	398
TCGA-DD-AADV	574	0	50	1	T1	N0	M0	I	G3	0	133
TCGA-DD-AAEA	575	0	65	1	T1	N0	M0	I	G3	0	153
TCGA-DD-AADW	587	0	48	1	T1	N0	M0	I	G3	1	906
TCGA-DD-A1EC	602	0	20	0	T1	N0	M0	I	G3	1	566
TCGA-WX-AA44	615	0	64	0	T1	NX	MX	I	G3	1	2398
TCGA-G3-A7M6	632	0	60	0	T1	NX	MX	I	G3	1	1567
TCGA-DD-AAE2	638	0	51	1	T1	N0	M0	I	G3	0	150
TCGA-RC-A7S9	640	0	47	0	T1	N0	M0	I	G3	0	344
TCGA-DD-A11C	662	0	69	1	T1	N0	M0	I	G3	0	48
TCGA-DD-AAE8	664	0	45	1	T1	N0	M0	I	G3	1	935
TCGA-DD-AAEG	719	0	59	0	T1	N0	M0	I	G3	0	159
TCGA-DD-AAE9	722	0	69	1	T1	N0	M0	I	G3	0	153
TCGA-DD-AAED	763	0	51	1	T1	N0	M0	I	G3	1	990
TCGA-NI-A8LF	799	0	74	1	T1	NX	MX	I	G3	0	321
TCGA-DD-A4NN	899	1	56	0	T1	N0	M0	I	G3	1	655
TCGA-DD-AADJ	1066	0	70	0	T1	N0	M0	I	G3	0	117
TCGA-DD-AADI	1085	0	43	0	T1	N0	M0	I	G3	0	116
TCGA-DD-AADA	1233	0	66	0	T1	N0	M0	I	G3	0	109
TCGA-DD-AACN	1302	0	32	1	T1	N0	M0	I	G3	1	776
TCGA-DD-AAD5	1345	0	54	1	T1	N0	M0	I	G3	1	875
TCGA-DD-A1EG	1372	1	76	1	T1	N0	M0	I	G3	1	570
TCGA-DD-AACW	1424	0	43	1	T1	N0	M0	I	G3	0	105
TCGA-DD-AACY	1450	0	61	1	T1	N0	M0	I	G3	1	827
TCGA-DD-AACV	1531	0	53	1	T1	N0	M0	I	G3	1	816
TCGA-DD-AACU	1567	0	59	1	T1	N0	M0	I	G3	0	105
TCGA-G3-A25U	1636	0	63	0	T1	N0	M0	I	G3	0	240
TCGA-2Y-A9H2	1731	0	64	0	T1	N0	MX	I	G3	0	0
TCGA-DD-AACS	1804	0	39	1	T1	N0	M0	I	G3	0	103
TCGA-DD-AACO	1876	0	40	1	T1	N0	M0	I	G3	1	782
TCGA-DD-AADR	2028	0	58	1	T1	N0	M0	I	G3	1	903
TCGA-DD-AACE	2184	0	62	1	T1	N0	M0	I	G3	1	722
TCGA-DD-AACA	2301	0	65	1	T1	N0	M0	I	G3	1	719
TCGA-DD-AACB	2324	0	74	0	T1	N0	M0	I	G3	0	101
TCGA-DD-A4ND	2746	0	56	0	T1	N0	M0	I	G3	1	637
TCGA-DD-A4NP	3308	0	32	1	T1	N0	M0	I	G3	1	658
TCGA-DD-A73G	3478	0	73	0	T1	N0	M0	I	G3	0	91
TCGA-DD-AADF	115	1	64	0	T1	N0	M0	I	G4	0	115
TCGA-DD-AACZ	171	1	63	0	T1	N0	M0	I	G4	1	828
TCGA-DD-AACD	381	1	48	1	T1	N0	M0	I	G4	1	720
TCGA-DD-AA3A	410	1	81	0	T1	N0	MX	I	G4	0	97
TCGA-DD-AAD1	564	0	51	0	T1	N0	M0	I	G4	1	849
TCGA-DD-AADL	636	0	58	1	T1	N0	M0	I	G4	0	120
TCGA-DD-AAEE	810	0	55	1	T1	N0	M0	I	G4	1	1008
TCGA-DD-AADN	898	0	59	1	T1	NX	MX	I	G4	0	125
TCGA-DD-AADE	1202	0	50	1	T1	N0	M0	I	G4	1	893
TCGA-DD-AADD	1231	0	51	1	T1	N0	M0	I	G4	0	111
TCGA-DD-AADB	1242	0	51	1	T1	N0	M0	I	G4	0	110
TCGA-DD-A73D	693	0	68	0	T2	NX	MX	II	G1	1	706
TCGA-WX-AA46	756	0	61	1	T2	NX	MX	II	G1	0	359
TCGA-KR-A7K7	951	0	61	0	T2	N0	M0	II	G1	1	1779
TCGA-ZS-A9CE	1241	0	79	0	T2	NX	MX	II	G1	1	0
TCGA-2Y-A9H3	1516	0	45	1	T2	NX	MX	II	G1	1	395
TCGA-GJ-A6C0	31	1	75	0	T2	NX	MX	II	G2	0	293
TCGA-2Y-A9HA	36	1	70	1	T2	NX	MX	II	G2	0	6
TCGA-5R-AAAM	46	1	65	0	T2	N0	M0	II	G2	0	10
TCGA-QA-A7B7	94	0	48	1	T2	NX	MX	II	G2	1	1970
TCGA-CC-5261	97	1	44	1	T2	N0	M0	II	G2	0	27
TCGA-CC-5258	129	1	48	1	T2	N0	M0	II	G2	0	22
TCGA-CC-A9FS	211	0	55	1	T2	N0	M0	II	G2	1	520
TCGA-FV-A3I1	247	1	81	0	T2	N0	MX	II	G2	0	224
TCGA-4R-AA8I	262	1	66	1	T2	NX	MX	II	G2	1	409
TCGA-CC-A8HV	279	1	51	0	T2	N0	M0	II	G2	1	519
TCGA-CC-A7IG	299	1	47	1	T2	N0	M0	II	G2	1	489
TCGA-UB-AA0U	327	0	60	1	T2	NX	MX	II	G2	1	2317
TCGA-5C-A9VG	328	0	58	1	T2	N0	M0	II	G2	0	6
TCGA-ZS-A9CG	341	0	55	1	T2	NX	MX	II	G2	0	382
TCGA-G3-AAV5	354	0	67	1	T2	N0	M0	II	G2	1	1633
TCGA-G3-AAV7	361	0	38	1	T2	N0	M0	II	G2	0	291
TCGA-LG-A6GG	387	0	79	0	T2	NX	M0	II	G2	0	303
TCGA-WQ-AB4B	395	0	62	1	T2	NX	M0	II	G2	1	2324
TCGA-G3-AAV3	412	0	58	0	T2	N0	M0	II	G2	0	278
TCGA-5R-AA1C	520	0	57	1	T2	N0	M0	II	G2	0	9
TCGA-RC-A7SB	588	0	53	1	T2	N0	M0	II	G2	0	345
TCGA-G3-A3CJ	594	0	52	1	T2	N0	M0	II	G2	1	1424
TCGA-DD-A39Z	601	1	43	0	T2	NX	M0	II	G2	0	58
TCGA-G3-A5SL	621	0	70	1	T2	NX	M0	II	G2	0	260
TCGA-MI-A75G	698	0	63	1	T2	N0	M0	II	G2	0	314
TCGA-G3-A5SI	768	1	44	1	T2	N0	M0	II	G2	1	1432
TCGA-DD-A4NI	816	0	67	1	T2	NX	M0	II	G2	0	84
TCGA-FV-A3I0	848	0	76	0	T2	NX	M0	II	G2	1	1231
TCGA-2Y-A9GZ	848	1	82	0	T2	NX	MX	II	G2	1	393
TCGA-ED-A5KG	854	0	60	0	T2	N0	M0	II	G2	1	1085
TCGA-ED-A459	910	0	47	1	T2	N0	M0	II	G2	0	180
TCGA-DD-A4NJ	928	0	54	0	T2	N0	M0	II	G2	1	644
TCGA-RG-A7D4	1098	0	69	1	T2	N0	M0	II	G2	0	347
TCGA-BD-A3ER	1115	0	62	1	T2	NX	MX	II	G2	1	452
TCGA-ZS-A9CD	1386	1	73	1	T2	NX	MX	II	G2	1	0
TCGA-DD-AAVX	1718	0	38	1	T2	N0	M0	II	G2	1	1083
TCGA-DD-AACJ	2102	0	75	1	T2	N0	M0	II	G2	1	770
TCGA-DD-AAVU	2202	0	46	1	T2	N0	M0	II	G2	1	1067
TCGA-ZS-A9CF	2412	0	64	1	T2	NX	MX	II	G2	1	0
TCGA-DD-A1EA	2415	0	68	1	T2	N0	M0	II	G2	1	555
TCGA-DD-A3A6	3258	1	72	0	T2	N0	M0	II	G2	0	79
TCGA-DD-A118	3437	0	77	0	T2	N0	M0	II	G2	1	552
TCGA-DD-AACX	170	0	66	1	T2	N0	M0	II	G3	1	819
TCGA-DD-AACH	195	1	69	1	T2	N0	M0	II	G3	1	754
TCGA-DD-A4NQ	373	1	60	1	T2	N0	M0	II	G3	1	658
TCGA-CC-A7IJ	382	0	56	1	T2	N0	M0	II	G3	0	37
TCGA-ED-A7PY	390	0	20	0	T2	NX	M0	II	G3	0	190
TCGA-ED-A7XP	400	0	53	0	T2	N0	M0	II	G3	1	1098
TCGA-DD-A1EL	415	1	23	1	T2	N0	M0	II	G3	1	586
TCGA-DD-AACQ	432	1	50	1	T2	N0	M0	II	G3	1	799
TCGA-DD-AADQ	436	0	59	1	T2	N0	M0	II	G3	0	129
TCGA-BC-A69H	444	0	64	1	T2	NX	M0	II	G3	0	19
TCGA-RC-A7SH	468	0	42	1	T2	N0	M0	II	G3	1	2015
TCGA-G3-A5SM	520	0	58	1	T2	NX	M0	II	G3	1	1509
TCGA-DD-AADU	554	0	60	1	T2	N0	M0	II	G3	0	130
TCGA-UB-A7MB	601	0	24	1	T2	NX	MX	II	G3	1	2133
TCGA-DD-A39V	643	1	77	1	T2	NX	M0	II	G3	1	588
TCGA-BC-A3KG	680	0	68	0	T2	N0	M0	II	G3	1	438
TCGA-2Y-A9GY	757	1	64	0	T2	NX	MX	II	G3	1	391
TCGA-ED-A4XI	819	0	58	1	T2	N0	M0	II	G3	0	180
TCGA-DD-AADK	1049	0	68	0	T2	N0	M0	II	G3	0	119
TCGA-DD-AAEK	1067	0	51	1	T2	N0	M0	II	G3	0	161
TCGA-BC-A217	1397	1	75	0	T2	NX	M0	II	G3	0	15
TCGA-DD-AACI	1618	0	69	1	T2	N0	M0	II	G3	1	756
TCGA-DD-AACM	1769	0	48	1	T2	N0	M0	II	G3	1	776
TCGA-G3-A25X	1779	0	73	1	T2	N0	M0	II	G3	0	247
TCGA-DD-A113	2425	0	55	0	T2	N0	M0	II	G3	1	537
TCGA-DD-AAVV	2455	0	56	1	T2	N0	M0	II	G3	0	167
TCGA-DD-AACG	469	1	52	1	T2	N0	M0	II	G4	1	729
TCGA-K7-AAU7	359	0	61	1	T2	NX	MX	II	G2	1	1731
TCGA-UB-A7MA	848	0	62	0	T2	N0	M0	II	G2	1	2131
TCGA-DD-A39W	827	1	29	0	T3	N0	M0	III	G2	0	56
TCGA-DD-A3A5	3125	1	66	0	T3	N0	M0	III	G2	1	608
TCGA-DD-A1EH	1495	0	23	1	T3	N0	M0	III	G3	1	574
TCGA-CC-5263	129	1	35	1	T3	N0	M0	III	G1	0	30
TCGA-CC-A123	219	0	24	0	T3	N0	M0	III	G1	1	458
TCGA-CC-A7IL	278	1	61	1	T3	N0	M0	III	G1	1	502
TCGA-CC-A3MB	315	1	36	1	T3	N0	M0	III	G1	1	475
TCGA-CC-A7IH	365	0	58	1	T3	N0	M0	III	G1	0	36
TCGA-CC-A7IF	649	1	59	1	T3	N0	M0	III	G1	1	486
TCGA-XR-A8TE	925	0	16	1	T3	N0	MX	III	G1	1	3258
TCGA-NI-A4U2	1791	1	71	1	T3	NX	MX	III	G1	1	1939
TCGA-DD-A4NV	2398	0	61	1	T3	N0	M0	III	G1	0	88
TCGA-2Y-A9H0	3675	0	49	1	T3	N0	M0	III	G1	0	0
TCGA-CC-5264	102	1	71	1	T3	N0	M0	III	G2	0	31
TCGA-CC-A8HT	140	1	74	1	T3	N0	M0	III	G2	1	507
TCGA-CC-A7IE	217	1	57	1	T3	N0	M0	III	G2	1	483
TCGA-CC-A9FW	248	0	68	1	T3	N0	M0	III	G2	1	535
TCGA-CC-A3MA	303	1	61	1	T3	N0	M0	III	G2	1	474
TCGA-CC-A5UD	304	1	45	1	T3	N0	M0	III	G2	1	479
TCGA-CC-A3MC	363	0	54	1	T3	N0	M0	III	G2	1	476
TCGA-DD-A4NK	1210	1	80	0	T3	N0	M0	III	G2	1	644
TCGA-BC-A216	1351	0	62	0	T3	NX	M0	III	G2	0	15
TCGA-G3-A25T	1553	0	45	0	T3	N0	M0	III	G2	1	1279
TCGA-DD-AAVY	1970	0	56	1	T3	N0	M0	III	G2	0	169
TCGA-DD-AAW1	1989	0	55	1	T3	N0	M0	III	G2	0	179
TCGA-FV-A4ZP	2486	1	78	1	T3	NX	M0	III	G2	1	1233
TCGA-DD-A115	2542	1	53	1	T3	N0	M0	III	G2	1	538
TCGA-CC-A1HT	101	1	50	1	T3	N0	M0	III	G3	0	34
TCGA-CC-A7IK	262	1	59	1	T3	N0	M0	III	G3	1	498
TCGA-CC-A3M9	300	1	45	1	T3	N0	M0	III	G3	1	469
TCGA-CC-A8HU	344	1	39	0	T3	N0	M0	III	G3	1	512
TCGA-CC-A5UC	347	1	63	1	T3	N0	M0	III	G3	1	478
TCGA-DD-A1EE	349	1	73	1	T3	N0	M0	III	G3	1	566
TCGA-CC-A7II	399	0	54	1	T3	N0	M0	III	G3	1	491
TCGA-DD-A3A4	612	1	37	1	T3	N0	M0	III	G3	1	601
TCGA-BC-4073	849	0	73	1	T3	N0	MX	III	G3	0	11
TCGA-BC-4072	1490	1	74	0	T3	N0	M0	III	G3	1	410
TCGA-DD-A116	1622	1	68	1	T3	N0	M0	III	G3	1	549
TCGA-DD-A73C	701	0	65	0	T3	N0	M0	III	G1	1	698
TCGA-UB-A7MF	214	1	56	1	T3	NX	MX	III	G2	1	2301
TCGA-EP-A3RK	363	0	73	1	T3	NX	MX	III	G2	1	1149
TCGA-LG-A9QD	366	0	68	1	T3	N0	M0	III	G2	1	1804
TCGA-ED-A82E	408	0	60	0	T3	N0	M0	III	G2	0	195
TCGA-ED-A7XO	427	0	29	1	T3	N0	M0	III	G2	1	1097
TCGA-WX-AA47	556	1	33	0	T3	NX	MX	III	G2	1	2455
TCGA-BC-A10X	770	1	52	0	T3	N0	MX	III	G2	0	12
TCGA-G3-A3CH	780	0	53	1	T3	N0	M0	III	G2	1	1397
TCGA-DD-A4NG	802	1	77	1	T3	NX	M0	III	G2	1	639
TCGA-ED-A8O6	56	1	50	0	T3	N0	M0	III	G3	0	199
TCGA-G3-AAV6	65	1	53	0	T3	N0	M0	III	G3	1	1636
TCGA-ED-A66Y	296	1	51	0	T3	N0	M0	III	G3	0	183
TCGA-ED-A8O5	406	0	59	0	T3	N0	M0	III	G3	0	198
TCGA-ED-A66X	406	0	35	1	T3	N0	M0	III	G3	1	1091
TCGA-YA-A8S7	412	1	68	1	T3	N0	MX	III	G3	1	0
TCGA-5R-AA1D	449	0	17	0	T3	N0	M0	III	G3	0	9
TCGA-UB-A7MC	500	0	59	1	T3	N0	MX	III	G3	1	2189
TCGA-BC-A5W4	547	1	69	1	T3	NX	M0	III	G3	1	444
TCGA-EP-A2KA	627	1	52	0	T3	NX	MX	III	G3	1	1117
TCGA-DD-A4NE	660	1	75	0	T3	N0	M0	III	G3	1	638
TCGA-DD-AAD6	672	0	66	1	T3	N0	M0	III	G3	1	879
TCGA-DD-AADG	1145	0	70	1	T3	N0	M0	III	G3	1	898
TCGA-DD-AAE0	555	0	45	0	T3	N0	M0	III	G4	0	145
TCGA-DD-A3A1	233	1	65	1	T3	N0	M0	III	G2	0	59
TCGA-XR-A8TD	1030	0	49	0	T3	N0	M0	III	G3	0	361
TCGA-3K-AAZ8	396	0	65	1	T3	NX	MX	III	G1	1	408
TCGA-G3-A7M9	56	1	70	1	T3	NX	MX	III	G2	0	263
TCGA-G3-A6UC	671	0	65	1	T3	N0	M0	III	G2	1	1562
TCGA-G3-A25W	935	0	79	0	T3	N0	M0	III	G2	0	246
TCGA-DD-A3A7	419	1	67	1	T3	N0	M0	III	G3	1	621
TCGA-DD-A4NH	917	0	65	0	T3	N0	M0	III	G3	1	640
TCGA-CC-A5UE	272	1	48	1	T4	N0	M0	III	G2	1	480
TCGA-PD-A5DF	639	1	58	0	T4	N0	M0	III	G2	0	328
TCGA-DD-A1EJ	1005	1	71	0	T1	N1	M0	III	G2	1	575
TCGA-DD-A4NA	1008	0	67	0	T2	N1	M0	III	G3	0	83
TCGA-CC-A8HS	300	1	18	1	T3	N1	M0	III	G1	1	505
TCGA-CC-5260	87	1	61	0	T4	N0	M0	III	G1	0	23
TCGA-CC-5262	103	1	67	1	T4	N0	M0	III	G1	0	28
TCGA-CC-5259	250	0	60	0	T4	N0	M0	III	G2	1	455
TCGA-MI-A75E	507	0	61	1	T4	N0	M0	III	G2	0	312
TCGA-G3-AAV1	359	1	51	1	T4	N0	M0	III	G3	1	1630
TCGA-BC-A8YO	562	0	66	0	T4	N0	M0	III	G3	1	447
TCGA-DD-A119	223	1	40	1	T3	N0	M1	IV	G3	0	44
TCGA-DD-A1EK	558	1	64	0	T4	N0	M1	IV	G2	1	585
TCGA-DD-A3A9	931	1	64	0	T4	N0	M1	IV	G2	1	636
